# Supplementary material for: Taxonomic and metabolic development of the human gut microbiome across life stages: a worldwide metagenomic investigation
Source: mSystems. 2024 Mar 5;9(4):e01294-23. doi: 10.1128/msystems.01294-23 (PMC11019788; doi:10.1128/msystems.01294-23)
Supplement: Table S1 — List of the public bioprojects included in the pooled analysis. [file msystems.01294-23-s0003.xlsx]

## Sheet: Sheet1
Table S1: List of the public bioprojects included in the pooled analysis.
Bioproject	Number of samples	Nation	Reference
PRJNA438847	16	Australia	33250435
PRJNA503909	100	Australia	33074097
PRJEB7774	81	Austria	35087227
PRJNA644725	130	Bangladesh	32958861
PRJNA527208	11	Brazil	31417531
PRJEB27005	57	Cameroon	30726303
PRJEB30834	132	Cameroon	33816323
PRJNA547591	83	Cameroon	32450885
PRJEB8094	72	Canada	26359913
PRJNA521587	77	Canada	31219947
PRJEB10878	53	China	26408641
PRJEB12669	14	China	27583441
PRJEB29127	81	China	37188815
PRJEB6337	81	China	30631318
PRJNA360177	2	China	-
PRJNA401385	30	China	31001490
PRJNA422434	45	China	30866812
PRJNA431482	52	China	30077182
PRJNA449784	66	China	34330336
PRJNA543967	29	China	31849851
PRJNA588513	801	China	32956679
PRJNA624223	19	China	34560321
PRJNA624763	86	China	35875797
PRJNA658422	2	China	34646556
PRJNA695407	2	China	33967985
PRJNA772518	22	China	35440640
PRJNA752006	4	Democratic Republic of the Congo	34508085
PRJNA504891	49	Ethiopia	31607556
PRJNA475246	77	Finland	30001517
PRJNA543520	34	Finland	32239170
PRJNA290380	484	Finland, Russia, Estonia	27133167
PRJNA497734	655	Finland, Russia, Estonia	30559407
PRJEB6070	102	France, Germany	25432777
PRJEB46788	97	Gabon, Germany, Vietnam	36108023
PRJEB27928	120	Germany	30936547
PRJEB41102	27	Germany	34111423
PRJNA529124	1	Ghana	31607556
PRJNA445968	11	Haiti	33602926
PRJNA397112	6	India	34330336
PRJNA531203	27	India	32267865
PRJNA562600	6	Ireland	35654877
PRJEB28097	31	Israel	30193112
PRJNA714678	116	Israel	34695305
PRJNA1046438	467	Italy	In this study
PRJNA352475	51	Italy	30001516
PRJNA386422	5	Italy	28852182
PRJNA394849	2	Italy	34330336
PRJNA553191	38	Italy	35654877
PRJDB3601	30	Japan	26951067
PRJNA679346	2	Japan	34622235
PRJNA289586	2	Luxembourg	27775723
PRJNA379120	17	Luxembourg	30504906
PRJEB26795	55	Netherlands	30609941
PRJNA400072	22	Netherlands	30531976
PRJNA688274	1	Netherlands	34092249
PRJNA345144	531	New Zealand	27255079
PRJEB29052	24	Norway	34330336
PRJNA268964	37	Peru, USA	27172044
PRJNA688164	8	Poland	-
PRJNA380118	7	Russia	34330336
PRJNA272371	12	Singapore	34330336
PRJNA549787	105	South Africa	31832638
PRJEB33098	3	Spain	29934437
PRJNA307231	27	Spain	27077120
PRJEB1220	41	Spain, Denmark	24997787
PRJEB33194	4	Sweden	32917913
PRJEB38528	21	Sweden	32871131
PRJNA392180	3	Tanzania	34330336
PRJEB15257	4	United Kingdom	28149696
PRJEB24015	12	United Kingdom	34362295
PRJEB39610	114	United Kingdom	33328245
PRJNA327106	2	USA	28073918
PRJNA473126	102	USA	30374198
PRJNA489090	184	USA	31501537
PRJNA542703	15	USA	34278055
PRJNA633576	222	USA	33479326
PRJNA634145	15	USA	35757783
PRJNA687536	20	USA	33539767
PRJNA695570	457	USA	34335499
