# Supplementary material for: Taxonomic and metabolic development of the human gut microbiome across life stages: a worldwide metagenomic investigation
Source: mSystems. 2024 Mar 5;9(4):e01294-23. doi: 10.1128/msystems.01294-23 (PMC11019788; doi:10.1128/msystems.01294-23)
Supplement: Table S2 — Metadata of the samples included in the pooled analysis. [file msystems.01294-23-s0004.xlsx]

## Sheet: Sheet1
Table S2: Metadata of the samples included in the pooled analysis.
Sample	Bioproject	Age (day)	AGE GROUP G4	GROUPS 4	AGE GROUP G12	GROUPS 12	Sex	Nation	Sequenced reads	High quality reads	Homo sapiens filtering	Classified reads	Classified reads (after % and n° filtering)	Functionally profiled reads
ERR1600434	PRJEB15257	6	0 - 4 yr	G1	0 - 1 month	G1a	NA	United Kingdom	11442761	10326390	10307254	91013.3	89193.3	1430386
ERR1600436	PRJEB15257	10	0 - 4 yr	G1	0 - 1 month	G1a	NA	United Kingdom	11842425	11088886	4757921	94213.3	93586.7	1222777
ERR1600427	PRJEB15257	16	0 - 4 yr	G1	0 - 1 month	G1a	NA	United Kingdom	10515261	9821163	8400480	83773.3	82366.7	1324906
ERR1600428	PRJEB15257	18	0 - 4 yr	G1	0 - 1 month	G1a	NA	United Kingdom	10272541	9798603	7226872	95613.3	94053.3	1311658
ERR3053340	PRJEB29052	0 - 30	0 - 4 yr	G1	0 - 1 month	G1a	NA	Norway	3029145	2942726	2463468	92006.7	91346.7	660852
ERR3053346	PRJEB29052	0 - 30	0 - 4 yr	G1	0 - 1 month	G1a	NA	Norway	3284742	3191554	2989012	85886.7	84340	1023762
ERR3053405	PRJEB29052	0 - 30	0 - 4 yr	G1	0 - 1 month	G1a	NA	Norway	1994451	1912985	1492497	89020	85653.3	427131
ERR3053407	PRJEB29052	0 - 30	0 - 4 yr	G1	0 - 1 month	G1a	NA	Norway	3078388	2991042	2771817	90340	88973.3	762555
ERR3053417	PRJEB29052	0 - 30	0 - 4 yr	G1	0 - 1 month	G1a	NA	Norway	3322842	3252941	3228390	83506.7	81460	846355
ERR3053418	PRJEB29052	0 - 30	0 - 4 yr	G1	0 - 1 month	G1a	NA	Norway	3206958	3128711	2385045	89326.7	87353.3	715966
ERR3053419	PRJEB29052	0 - 30	0 - 4 yr	G1	0 - 1 month	G1a	NA	Norway	3450195	3325391	3077898	82160	79686.7	1130877
ERR3053458	PRJEB29052	0 - 30	0 - 4 yr	G1	0 - 1 month	G1a	NA	Norway	1427032	1361739	1156528	94606.7	93786.7	338789
ERR3053459	PRJEB29052	0 - 30	0 - 4 yr	G1	0 - 1 month	G1a	NA	Norway	1224796	1173873	967122	90266.7	89160	268288
ERR3053466	PRJEB29052	0 - 30	0 - 4 yr	G1	0 - 1 month	G1a	NA	Norway	1310973	1268713	1036824	89746.7	88580	322323
ERR3053468	PRJEB29052	0 - 30	0 - 4 yr	G1	0 - 1 month	G1a	NA	Norway	1680119	1635747	1577095	82120	80273.3	514491
ERR3053469	PRJEB29052	0 - 30	0 - 4 yr	G1	0 - 1 month	G1a	NA	Norway	1232121	1190767	997130	92006.7	91173.3	353981
ERR3053470	PRJEB29052	0 - 30	0 - 4 yr	G1	0 - 1 month	G1a	NA	Norway	1457665	1419335	1181263	93380	92273.3	479153
ERR3053471	PRJEB29052	0 - 30	0 - 4 yr	G1	0 - 1 month	G1a	NA	Norway	1619346	1568791	1374072	86860	83446.7	454160
ERR3053472	PRJEB29052	0 - 30	0 - 4 yr	G1	0 - 1 month	G1a	NA	Norway	1513435	1464512	1329608	92226.7	91526.7	381011
ERR3053473	PRJEB29052	0 - 30	0 - 4 yr	G1	0 - 1 month	G1a	NA	Norway	2732511	2678452	2516155	84406.7	82006.7	616456
ERR3053339	PRJEB29052	0 - 30	0 - 4 yr	G1	0 - 1 month	G1a	NA	Norway	2909284	2750454	645910	85800	83433.3	232773
ERR3053352	PRJEB29052	0 - 30	0 - 4 yr	G1	0 - 1 month	G1a	NA	Norway	3484478	3248687	1775090	90686.7	89020	620563
ERR3053347	PRJEB29052	0 - 30	0 - 4 yr	G1	0 - 1 month	G1a	NA	Norway	3953804	3765790	2231012	90040	89526.7	535525
ERR3053348	PRJEB29052	0 - 30	0 - 4 yr	G1	0 - 1 month	G1a	NA	Norway	3269377	3090225	1922511	87893.3	86580	582851
ERR3053404	PRJEB29052	0 - 30	0 - 4 yr	G1	0 - 1 month	G1a	NA	Norway	2923172	2794697	1850352	89213.3	87780	531179
ERR3053349	PRJEB29052	0 - 30	0 - 4 yr	G1	0 - 1 month	G1a	NA	Norway	3014912	2765398	1957079	90400	88946.7	595971
ERR3053350	PRJEB29052	0 - 30	0 - 4 yr	G1	0 - 1 month	G1a	NA	Norway	3107197	2869465	2035944	83813.3	82740	518957
ERR3053416	PRJEB29052	0 - 30	0 - 4 yr	G1	0 - 1 month	G1a	NA	Norway	3328424	3155294	2245093	84853.3	83153.3	645973
ERR4406941	PRJEB39610	3	0 - 4 yr	G1	0 - 1 month	G1a	M	United Kingdom	22121449	18326906	9048553	88140	87180	1302076
ERR4406643	PRJEB39610	4	0 - 4 yr	G1	0 - 1 month	G1a	F	United Kingdom	14238999	14000465	12003836	88313.3	87080	1245861
ERR4406829	PRJEB39610	4	0 - 4 yr	G1	0 - 1 month	G1a	F	United Kingdom	7080335	6843035	6578563	88866.7	87446.7	1543380
ERR4407023	PRJEB39610	4	0 - 4 yr	G1	0 - 1 month	G1a	F	United Kingdom	6030965	5962927	5958870	85800	85100	1099009
ERR4406711	PRJEB39610	5	0 - 4 yr	G1	0 - 1 month	G1a	F	United Kingdom	9450337	9174794	9152566	95700	94340	1274607
ERR4406839	PRJEB39610	5	0 - 4 yr	G1	0 - 1 month	G1a	F	United Kingdom	11232548	10996098	9545137	92993.3	92313.3	1318319
ERR4406868	PRJEB39610	5	0 - 4 yr	G1	0 - 1 month	G1a	M	United Kingdom	13894815	10604135	5252860	93126.7	91846.7	1316960
ERR4406676	PRJEB39610	6	0 - 4 yr	G1	0 - 1 month	G1a	M	United Kingdom	3618030	3506009	2536418	96466.7	95073.3	277020
ERR4406852	PRJEB39610	6	0 - 4 yr	G1	0 - 1 month	G1a	F	United Kingdom	9428071	9059778	9053915	87573.3	87066.7	1802905
ERR4406977	PRJEB39610	6	0 - 4 yr	G1	0 - 1 month	G1a	F	United Kingdom	21269946	20973149	17094014	91280	90626.7	1393497
ERR4406988	PRJEB39610	6	0 - 4 yr	G1	0 - 1 month	G1a	F	United Kingdom	11511676	10283121	5424183	85220	84186.7	1315066
ERR4407002	PRJEB39610	6	0 - 4 yr	G1	0 - 1 month	G1a	F	United Kingdom	5406166	5292922	5281749	94460	93613.3	1272511
ERR4406627	PRJEB39610	7	0 - 4 yr	G1	0 - 1 month	G1a	F	United Kingdom	11764039	11535239	8517190	98120	97473.3	1361799
ERR4406652	PRJEB39610	7	0 - 4 yr	G1	0 - 1 month	G1a	F	United Kingdom	12429915	12226570	12211950	84493.3	83366.7	1789961
ERR4406798	PRJEB39610	8	0 - 4 yr	G1	0 - 1 month	G1a	M	United Kingdom	7762712	7594299	6963844	94206.7	92080	1626304
ERR4407015	PRJEB39610	8	0 - 4 yr	G1	0 - 1 month	G1a	F	United Kingdom	9718785	9504846	8162369	90806.7	89793.3	1274499
ERR4406767	PRJEB39610	9	0 - 4 yr	G1	0 - 1 month	G1a	F	United Kingdom	9566205	9308281	7969371	90740	89800	1331884
ERR4406783	PRJEB39610	9	0 - 4 yr	G1	0 - 1 month	G1a	M	United Kingdom	8390004	8153368	8148821	88813.3	87086.7	1423307
ERR4406915	PRJEB39610	9	0 - 4 yr	G1	0 - 1 month	G1a	M	United Kingdom	4192193	3933607	3226862	94066.7	92113.3	752324
ERR4406949	PRJEB39610	9	0 - 4 yr	G1	0 - 1 month	G1a	F	United Kingdom	20431129	17479044	15951126	92686.7	92193.3	1102119
ERR4406753	PRJEB39610	10	0 - 4 yr	G1	0 - 1 month	G1a	F	United Kingdom	8652297	8523298	8515844	87440	86766.7	1786375
ERR4406880	PRJEB39610	10	0 - 4 yr	G1	0 - 1 month	G1a	M	United Kingdom	22425621	18586339	10252257	88640	86806.7	1045485
ERR4407030	PRJEB39610	10	0 - 4 yr	G1	0 - 1 month	G1a	M	United Kingdom	12200559	11896949	10008238	96753.3	96220	505835
ERR4406620	PRJEB39610	11	0 - 4 yr	G1	0 - 1 month	G1a	F	United Kingdom	26848035	22746014	22733160	89113.3	88666.7	1777494
ERR4406733	PRJEB39610	11	0 - 4 yr	G1	0 - 1 month	G1a	F	United Kingdom	20379254	20035508	20016500	85080	84666.7	1789367
ERR4406934	PRJEB39610	11	0 - 4 yr	G1	0 - 1 month	G1a	F	United Kingdom	2952749	2850136	2846385	93980	93006.7	701095
ERR4406768	PRJEB39610	11	0 - 4 yr	G1	0 - 1 month	G1a	F	United Kingdom	5328902	5189703	4840134	91080	89993.3	1248320
ERR4406830	PRJEB39610	11	0 - 4 yr	G1	0 - 1 month	G1a	F	United Kingdom	17637766	13137634	9859319	89613.3	88926.7	1142643
ERR4407025	PRJEB39610	11	0 - 4 yr	G1	0 - 1 month	G1a	F	United Kingdom	12756565	12561186	12543788	80420	79173.3	1213716
ERR4406595	PRJEB39610	12	0 - 4 yr	G1	0 - 1 month	G1a	M	United Kingdom	3256591	3139726	3135356	95620	94780	664001
ERR4406689	PRJEB39610	12	0 - 4 yr	G1	0 - 1 month	G1a	M	United Kingdom	18266510	17973488	17481150	90253.3	88706.7	1348380
ERR4406644	PRJEB39610	12	0 - 4 yr	G1	0 - 1 month	G1a	F	United Kingdom	9557520	9250685	9244652	75920	74986.7	1550286
ERR4406624	PRJEB39610	13	0 - 4 yr	G1	0 - 1 month	G1a	F	United Kingdom	12573025	12208306	12204575	91466.7	90820	1675027
ERR4406714	PRJEB39610	13	0 - 4 yr	G1	0 - 1 month	G1a	F	United Kingdom	11145462	8645442	8014735	59900	58660	1737115
ERR4406799	PRJEB39610	13	0 - 4 yr	G1	0 - 1 month	G1a	M	United Kingdom	3423361	3312063	2988657	87880	86426.7	1177012
ERR4406699	PRJEB39610	14	0 - 4 yr	G1	0 - 1 month	G1a	F	United Kingdom	17482795	14093663	8755701	91933.3	90120	1257949
ERR4406962	PRJEB39610	14	0 - 4 yr	G1	0 - 1 month	G1a	M	United Kingdom	9223668	8682378	8458582	89926.7	89173.3	1205939
ERR4406990	PRJEB39610	14	0 - 4 yr	G1	0 - 1 month	G1a	F	United Kingdom	4224105	4143866	3743146	92146.7	91253.3	907381
ERR4406935	PRJEB39610	15	0 - 4 yr	G1	0 - 1 month	G1a	F	United Kingdom	15321201	15158233	15141438	94060	93240	1259282
ERR4407005	PRJEB39610	15	0 - 4 yr	G1	0 - 1 month	G1a	F	United Kingdom	4641272	4560576	4539037	85753.3	84746.7	1624178
ERR4406900	PRJEB39610	16	0 - 4 yr	G1	0 - 1 month	G1a	F	United Kingdom	4403996	4207462	4196523	69826.7	68333.3	1366293
ERR4406872	PRJEB39610	16	0 - 4 yr	G1	0 - 1 month	G1a	M	United Kingdom	3312594	3172465	2856792	90046.7	88573.3	707874
ERR4406678	PRJEB39610	17	0 - 4 yr	G1	0 - 1 month	G1a	M	United Kingdom	4561785	4228944	3810007	92193.3	90553.3	887318
ERR4406918	PRJEB39610	17	0 - 4 yr	G1	0 - 1 month	G1a	M	United Kingdom	15420685	15169282	14676606	63786.7	62620	1716189
ERR4406901	PRJEB39610	18	0 - 4 yr	G1	0 - 1 month	G1a	F	United Kingdom	18427493	13359691	10684988	85673.3	85273.3	1240889
ERR4406953	PRJEB39610	19	0 - 4 yr	G1	0 - 1 month	G1a	F	United Kingdom	5002826	4918915	4914815	87460	86433.3	1317737
ERR4406756	PRJEB39610	20	0 - 4 yr	G1	0 - 1 month	G1a	F	United Kingdom	5049256	4926573	4923950	86866.7	84860	1169094
ERR4406925	PRJEB39610	20	0 - 4 yr	G1	0 - 1 month	G1a	M	United Kingdom	8489365	8114669	8100912	87126.7	86500	1281662
ERR4406806	PRJEB39610	21	0 - 4 yr	G1	0 - 1 month	G1a	M	United Kingdom	10944464	10535148	10302534	89286.7	88666.7	1263925
ERR4406609	PRJEB39610	21	0 - 4 yr	G1	0 - 1 month	G1a	F	United Kingdom	15192132	14774630	14760135	87033.3	86133.3	1515653
ERR4406658	PRJEB39610	21	0 - 4 yr	G1	0 - 1 month	G1a	F	United Kingdom	16544731	16281527	16269171	81653.3	80226.7	1714625
ERR4406788	PRJEB39610	21	0 - 4 yr	G1	0 - 1 month	G1a	M	United Kingdom	977178	897629	896825	86673.3	85786.7	267223
ERR4406623	PRJEB39610	22	0 - 4 yr	G1	0 - 1 month	G1a	F	United Kingdom	18281432	18016581	18008928	89293.3	88820	1828305
ERR4406946	PRJEB39610	22	0 - 4 yr	G1	0 - 1 month	G1a	M	United Kingdom	14429381	14177985	11877877	84220	83146.7	1859265
ERR4406859	PRJEB39610	22	0 - 4 yr	G1	0 - 1 month	G1a	F	United Kingdom	4780624	4583778	4564197	87860	86960	1612266
ERR4406982	PRJEB39610	22	0 - 4 yr	G1	0 - 1 month	G1a	F	United Kingdom	3911135	3846145	3518347	92546.7	91840	870473
ERR4406965	PRJEB39610	23	0 - 4 yr	G1	0 - 1 month	G1a	M	United Kingdom	3902062	3852753	3848077	88640	87640	1369047
ERR4406631	PRJEB39610	25	0 - 4 yr	G1	0 - 1 month	G1a	F	United Kingdom	4432526	4339424	4337285	63453.3	62260	1431705
ERR4406691	PRJEB39610	25	0 - 4 yr	G1	0 - 1 month	G1a	M	United Kingdom	27548562	27062187	27050984	86620	85600	1345172
ERR4406739	PRJEB39610	26	0 - 4 yr	G1	0 - 1 month	G1a	F	United Kingdom	11294647	11121025	11114489	86373.3	85666.7	1501212
ERR4406885	PRJEB39610	26	0 - 4 yr	G1	0 - 1 month	G1a	M	United Kingdom	5166605	3976129	3972503	85666.7	84540	1228529
ERR4406843	PRJEB39610	27	0 - 4 yr	G1	0 - 1 month	G1a	F	United Kingdom	11081609	10783719	10770317	93080	91986.7	1307116
ERR4407036	PRJEB39610	29	0 - 4 yr	G1	0 - 1 month	G1a	M	United Kingdom	2861572	2789351	2783962	83126.7	81053.3	936119
ERR4406601	PRJEB39610	30	0 - 4 yr	G1	0 - 1 month	G1a	M	United Kingdom	2729686	2416257	2160540	90560	89146.7	468250
ERR4406702	PRJEB39610	30	0 - 4 yr	G1	0 - 1 month	G1a	F	United Kingdom	3213058	3110151	3105069	84566.7	82993.3	985861
ERR4407021	PRJEB39610	30	0 - 4 yr	G1	0 - 1 month	G1a	F	United Kingdom	38842819	33874840	31002816	90013.3	89146.7	1157983
ERR4406605	PRJEB39610	0 - 30	0 - 4 yr	G1	0 - 1 month	G1a	F	United Kingdom	10677242	7561094	6304341	91106.7	90466.7	1069466
SRR1777715	PRJNA272371	30	0 - 4 yr	G1	0 - 1 month	G1a	M	Singapore	11660814	11364613	11359669	89853.3	88680	1909499
SRR1779472	PRJNA272371	30	0 - 4 yr	G1	0 - 1 month	G1a	M	Singapore	45028200	36290744	36284825	88960	87813.3	1778521
SRR1783777	PRJNA272371	30	0 - 4 yr	G1	0 - 1 month	G1a	M	Singapore	50824670	39937814	39931284	85206.7	82686.7	1242176
SRR1785909	PRJNA272371	30	0 - 4 yr	G1	0 - 1 month	G1a	M	Singapore	13160630	12767727	12760914	85740	83293.3	1466526
SRR1793408	PRJNA272371	30	0 - 4 yr	G1	0 - 1 month	G1a	M	Singapore	11171262	10992119	10985109	85120	83233.3	1534391
SRR1793410	PRJNA272371	30	0 - 4 yr	G1	0 - 1 month	G1a	F	Singapore	10989112	10828909	10822932	86146.7	84406.7	1880332
SRR1793416	PRJNA272371	30	0 - 4 yr	G1	0 - 1 month	G1a	M	Singapore	41410708	35203422	35200455	84780	82806.7	1298796
SRR1799892	PRJNA272371	30	0 - 4 yr	G1	0 - 1 month	G1a	F	Singapore	48257636	39651454	39644051	84486.7	83220	1715326
SRR1802723	PRJNA272371	30	0 - 4 yr	G1	0 - 1 month	G1a	F	Singapore	10567303	10409883	10402998	86593.3	84866.7	1750378
SRR1818227	PRJNA272371	30	0 - 4 yr	G1	0 - 1 month	G1a	M	Singapore	12622695	12398906	12391591	81500	79220	1687598
SRR1818241	PRJNA272371	30	0 - 4 yr	G1	0 - 1 month	G1a	M	Singapore	19221125	14965317	14963300	77860	75373.3	1460497
SRR1819806	PRJNA272371	30	0 - 4 yr	G1	0 - 1 month	G1a	F	Singapore	36867940	28764755	28757550	86080	84346.7	1621457
SRR3726335	PRJNA327106	6	0 - 4 yr	G1	0 - 1 month	G1a	NA	USA	1581495	1552998	1542871	92740	90420	509561
SRR3726365	PRJNA327106	20	0 - 4 yr	G1	0 - 1 month	G1a	NA	USA	12035213	11671594	11230601	85680	84866.7	1664337
SRR7351887	PRJNA345144	0 - 30	0 - 4 yr	G1	0 - 1 month	G1a	F	New Zeland	8649626	8593835	4754341	93333.3	91673.3	1054158
SRR7411405	PRJNA345144	0 - 30	0 - 4 yr	G1	0 - 1 month	G1a	F	New Zeland	11322247	11278227	4677317	66033.3	64220	710902
SRR7411399	PRJNA345144	0 - 30	0 - 4 yr	G1	0 - 1 month	G1a	M	New Zeland	14802395	14732720	11912392	82086.7	80413.3	679162
SRR7351937	PRJNA345144	0 - 30	0 - 4 yr	G1	0 - 1 month	G1a	F	New Zeland	9920258	9905385	6618099	69133.3	67660	192335
SRR7411402	PRJNA345144	0 - 30	0 - 4 yr	G1	0 - 1 month	G1a	F	New Zeland	11829854	11785255	11519904	89273.3	88060	1019423
SRR7351938	PRJNA345144	0 - 30	0 - 4 yr	G1	0 - 1 month	G1a	F	New Zeland	9903865	9886483	9621541	94540	93000	1142899
SRR7351898	PRJNA345144	0 - 30	0 - 4 yr	G1	0 - 1 month	G1a	F	New Zeland	8629448	8614176	8439276	87160	84733.3	798061
SRR7411318	PRJNA345144	0 - 30	0 - 4 yr	G1	0 - 1 month	G1a	F	New Zeland	9190775	9155776	6592444	42866.7	41313.3	662915
SRR7351897	PRJNA345144	0 - 30	0 - 4 yr	G1	0 - 1 month	G1a	M	New Zeland	8702457	8678062	8028477	83746.7	82466.7	1010761
SRR7411311	PRJNA345144	0 - 30	0 - 4 yr	G1	0 - 1 month	G1a	F	New Zeland	15403216	15341715	7914863	87000	85126.7	672617
SRR7411309	PRJNA345144	0 - 30	0 - 4 yr	G1	0 - 1 month	G1a	F	New Zeland	10424422	10378778	8115497	82940	81520	1515664
SRR7351710	PRJNA345144	0 - 30	0 - 4 yr	G1	0 - 1 month	G1a	F	New Zeland	7626846	7603028	7592351	77646.7	76873.3	1092951
SRR7352089	PRJNA345144	0 - 30	0 - 4 yr	G1	0 - 1 month	G1a	M	New Zeland	7780833	7762218	7501047	91173.3	90126.7	949322
SRR7352090	PRJNA345144	0 - 30	0 - 4 yr	G1	0 - 1 month	G1a	F	New Zeland	12200471	12169395	12098233	80826.7	79426.7	986874
SRR7352087	PRJNA345144	0 - 30	0 - 4 yr	G1	0 - 1 month	G1a	M	New Zeland	16117658	16090327	12865639	85226.7	83333.3	1363019
SRR7351711	PRJNA345144	0 - 30	0 - 4 yr	G1	0 - 1 month	G1a	F	New Zeland	7724822	7709421	7054851	85666.7	84586.7	1424937
SRR7351702	PRJNA345144	0 - 30	0 - 4 yr	G1	0 - 1 month	G1a	M	New Zeland	8077150	8063774	5282860	93766.7	92046.7	1041547
SRR7351703	PRJNA345144	0 - 30	0 - 4 yr	G1	0 - 1 month	G1a	F	New Zeland	8516127	8500901	6708959	94373.3	93166.7	1157213
SRR7352088	PRJNA345144	0 - 30	0 - 4 yr	G1	0 - 1 month	G1a	F	New Zeland	13726030	13684400	12691956	86553.3	85613.3	1084666
SRR7352015	PRJNA345144	0 - 30	0 - 4 yr	G1	0 - 1 month	G1a	M	New Zeland	15867487	15834545	13788308	81213.3	79553.3	929271
SRR7351926	PRJNA345144	0 - 30	0 - 4 yr	G1	0 - 1 month	G1a	M	New Zeland	3375302	3363111	2890292	82073.3	79953.3	591294
SRR7352014	PRJNA345144	0 - 30	0 - 4 yr	G1	0 - 1 month	G1a	F	New Zeland	8524388	8494578	7933697	81713.3	80940	969704
SRR7351922	PRJNA345144	0 - 30	0 - 4 yr	G1	0 - 1 month	G1a	M	New Zeland	14148138	14122599	11056486	59166.7	58273.3	396305
SRR7351925	PRJNA345144	0 - 30	0 - 4 yr	G1	0 - 1 month	G1a	M	New Zeland	18032057	17996419	13981099	88833.3	86840	1250022
SRR7352013	PRJNA345144	0 - 30	0 - 4 yr	G1	0 - 1 month	G1a	M	New Zeland	13576473	13561184	9294049	86126.7	83693.3	1050261
SRR7352012	PRJNA345144	0 - 30	0 - 4 yr	G1	0 - 1 month	G1a	M	New Zeland	8972962	8938302	8933206	86133.3	85313.3	1047857
SRR7352011	PRJNA345144	0 - 30	0 - 4 yr	G1	0 - 1 month	G1a	F	New Zeland	8918027	8882241	8794132	83060	82160	840147
SRR7351928	PRJNA345144	0 - 30	0 - 4 yr	G1	0 - 1 month	G1a	F	New Zeland	23198820	23153905	17493275	89966.7	88286.7	1119128
SRR7351927	PRJNA345144	0 - 30	0 - 4 yr	G1	0 - 1 month	G1a	M	New Zeland	7581272	7565076	7016564	74806.7	73306.7	815826
SRR7352010	PRJNA345144	0 - 30	0 - 4 yr	G1	0 - 1 month	G1a	M	New Zeland	7995010	7974210	6692683	87173.3	85406.7	1075575
SRR7352009	PRJNA345144	0 - 30	0 - 4 yr	G1	0 - 1 month	G1a	M	New Zeland	8416470	8400916	5994800	84233.3	80993.3	454388
SRR7352008	PRJNA345144	0 - 30	0 - 4 yr	G1	0 - 1 month	G1a	F	New Zeland	16946068	16912653	14640883	86086.7	84300	1150744
SRR7351921	PRJNA345144	0 - 30	0 - 4 yr	G1	0 - 1 month	G1a	M	New Zeland	8291016	8257124	6820474	83000	81926.7	1011670
SRR7351974	PRJNA345144	0 - 30	0 - 4 yr	G1	0 - 1 month	G1a	F	New Zeland	11641653	11622162	9598527	60426.7	59260	526529
SRR7411298	PRJNA345144	0 - 30	0 - 4 yr	G1	0 - 1 month	G1a	M	New Zeland	21917397	21836752	21811401	80413.3	79166.7	883372
SRR7351924	PRJNA345144	0 - 30	0 - 4 yr	G1	0 - 1 month	G1a	M	New Zeland	14153835	14108121	14105599	82300	80880	1104779
SRR7411297	PRJNA345144	0 - 30	0 - 4 yr	G1	0 - 1 month	G1a	M	New Zeland	13300834	13255029	7419927	79893.3	76253.3	775591
SRR7351923	PRJNA345144	0 - 30	0 - 4 yr	G1	0 - 1 month	G1a	F	New Zeland	11466630	11451918	7343491	94973.3	94280	1206773
SRR7352022	PRJNA345144	0 - 30	0 - 4 yr	G1	0 - 1 month	G1a	F	New Zeland	15105179	15049987	12000966	70886.7	69680	612342
SRR7351920	PRJNA345144	0 - 30	0 - 4 yr	G1	0 - 1 month	G1a	M	New Zeland	5773549	5761253	5000936	75826.7	74926.7	745032
SRR7351825	PRJNA345144	0 - 30	0 - 4 yr	G1	0 - 1 month	G1a	F	New Zeland	7909821	7837417	6301846	80220	79326.7	1010990
SRR7351826	PRJNA345144	0 - 30	0 - 4 yr	G1	0 - 1 month	G1a	F	New Zeland	11382300	11351414	8109911	91726.7	89833.3	913599
SRR7351919	PRJNA345144	0 - 30	0 - 4 yr	G1	0 - 1 month	G1a	M	New Zeland	10993096	10970339	10964686	80180	79160	767211
SRR7351704	PRJNA345144	0 - 30	0 - 4 yr	G1	0 - 1 month	G1a	M	New Zeland	7720512	7703446	7373953	82806.7	81380	1002784
SRR7351705	PRJNA345144	0 - 30	0 - 4 yr	G1	0 - 1 month	G1a	F	New Zeland	11015318	10999638	6740632	89140	87213.3	1111234
SRR7351706	PRJNA345144	0 - 30	0 - 4 yr	G1	0 - 1 month	G1a	M	New Zeland	14623360	14604692	10775187	89780	87773.3	1300446
SRR7351823	PRJNA345144	0 - 30	0 - 4 yr	G1	0 - 1 month	G1a	F	New Zeland	7069364	7008107	7005406	85480	84793.3	958910
SRR7351824	PRJNA345144	0 - 30	0 - 4 yr	G1	0 - 1 month	G1a	M	New Zeland	9958004	9937309	9140814	93940	92713.3	903491
SRR7351829	PRJNA345144	0 - 30	0 - 4 yr	G1	0 - 1 month	G1a	F	New Zeland	8970481	8931095	5602394	84686.7	81033.3	1169531
SRR7351707	PRJNA345144	0 - 30	0 - 4 yr	G1	0 - 1 month	G1a	F	New Zeland	8419332	8399695	8395369	75273.3	73840	543719
SRR7351708	PRJNA345144	0 - 30	0 - 4 yr	G1	0 - 1 month	G1a	F	New Zeland	7821784	7803310	7638388	86473.3	84800	809290
SRR7351830	PRJNA345144	0 - 30	0 - 4 yr	G1	0 - 1 month	G1a	M	New Zeland	9490008	9453631	8325448	83500	81806.7	585329
SRR7352097	PRJNA345144	0 - 30	0 - 4 yr	G1	0 - 1 month	G1a	F	New Zeland	9092025	9053829	9045001	82666.7	81813.3	788889
SRR7411295	PRJNA345144	0 - 30	0 - 4 yr	G1	0 - 1 month	G1a	M	New Zeland	11181036	11134727	9638859	81173.3	80213.3	948480
SRR7351709	PRJNA345144	0 - 30	0 - 4 yr	G1	0 - 1 month	G1a	F	New Zeland	9919391	9902005	9888417	72960	68326.7	655764
SRR7352098	PRJNA345144	0 - 30	0 - 4 yr	G1	0 - 1 month	G1a	M	New Zeland	7286615	7235581	5335747	87793.3	86546.7	1323325
SRR7352099	PRJNA345144	0 - 30	0 - 4 yr	G1	0 - 1 month	G1a	F	New Zeland	10325226	10266370	9941456	75373.3	73806.7	730774
SRR7351834	PRJNA345144	0 - 30	0 - 4 yr	G1	0 - 1 month	G1a	M	New Zeland	7006977	6969623	6012835	89046.7	85473.3	958085
SRR7411296	PRJNA345144	0 - 30	0 - 4 yr	G1	0 - 1 month	G1a	F	New Zeland	10698195	10645185	10029114	88393.3	86613.3	1556159
SRR7351886	PRJNA345144	0 - 30	0 - 4 yr	G1	0 - 1 month	G1a	M	New Zeland	18187512	18102922	15286480	88486.7	87153.3	1237895
SRR7351888	PRJNA345144	0 - 30	0 - 4 yr	G1	0 - 1 month	G1a	F	New Zeland	8811149	8785552	6235322	68066.7	66760	613835
SRR7351889	PRJNA345144	0 - 30	0 - 4 yr	G1	0 - 1 month	G1a	M	New Zeland	8096161	8052458	6492552	66866.7	65620	1214836
SRR7351884	PRJNA345144	0 - 30	0 - 4 yr	G1	0 - 1 month	G1a	M	New Zeland	8927048	8859484	7040701	90853.3	88860	1404890
SRR7351631	PRJNA345144	0 - 30	0 - 4 yr	G1	0 - 1 month	G1a	F	New Zeland	8862446	8793346	8785751	83760	83113.3	895362
SRR7351885	PRJNA345144	0 - 30	0 - 4 yr	G1	0 - 1 month	G1a	F	New Zeland	8821942	8771795	7866366	83660	82533.3	905174
SRR7351636	PRJNA345144	0 - 30	0 - 4 yr	G1	0 - 1 month	G1a	F	New Zeland	6841798	6782341	5941516	70406.7	69286.7	1062484
SRR7351628	PRJNA345144	0 - 30	0 - 4 yr	G1	0 - 1 month	G1a	F	New Zeland	8636521	8618948	8123686	73973.3	72193.3	406990
SRR7351687	PRJNA345144	0 - 30	0 - 4 yr	G1	0 - 1 month	G1a	F	New Zeland	7373868	7283041	7280776	93946.7	93200	1079816
SRR7351635	PRJNA345144	0 - 30	0 - 4 yr	G1	0 - 1 month	G1a	M	New Zeland	9835114	9774902	9257321	62080	60600	1089420
SRR7351686	PRJNA345144	0 - 30	0 - 4 yr	G1	0 - 1 month	G1a	M	New Zeland	8767894	8750479	7804197	80900	79560	593683
SRR7351685	PRJNA345144	0 - 30	0 - 4 yr	G1	0 - 1 month	G1a	F	New Zeland	8278964	8247078	6529678	51100	49540	958213
SRR7352005	PRJNA345144	0 - 30	0 - 4 yr	G1	0 - 1 month	G1a	F	New Zeland	8207062	8143776	7968258	73253.3	71733.3	877855
SRR7351684	PRJNA345144	0 - 30	0 - 4 yr	G1	0 - 1 month	G1a	M	New Zeland	6944935	6873514	6872632	90600	89473.3	997227
SRR7351691	PRJNA345144	0 - 30	0 - 4 yr	G1	0 - 1 month	G1a	M	New Zeland	11981412	11954799	10785249	92206.7	90066.7	906426
SRR7351690	PRJNA345144	0 - 30	0 - 4 yr	G1	0 - 1 month	G1a	F	New Zeland	8655890	8603209	8367710	79626.7	78420	839554
SRR7351634	PRJNA345144	0 - 30	0 - 4 yr	G1	0 - 1 month	G1a	M	New Zeland	9244651	9170321	8294637	88053.3	85906.7	1340900
SRR7351630	PRJNA345144	0 - 30	0 - 4 yr	G1	0 - 1 month	G1a	M	New Zeland	8938836	8864411	8657907	82673.3	81286.7	938828
SRR7351629	PRJNA345144	0 - 30	0 - 4 yr	G1	0 - 1 month	G1a	F	New Zeland	7475712	7407394	6981612	86146.7	85666.7	1070079
SRR7351689	PRJNA345144	0 - 30	0 - 4 yr	G1	0 - 1 month	G1a	M	New Zeland	11304262	11251937	7536239	89326.7	87606.7	1133293
SRR7351632	PRJNA345144	0 - 30	0 - 4 yr	G1	0 - 1 month	G1a	F	New Zeland	7806123	7764474	7217811	95586.7	94333.3	1023641
SRR7351688	PRJNA345144	0 - 30	0 - 4 yr	G1	0 - 1 month	G1a	M	New Zeland	8119480	8050843	7568792	91580	89926.7	1350393
SRR7351890	PRJNA345144	0 - 30	0 - 4 yr	G1	0 - 1 month	G1a	F	New Zeland	7457001	7398291	7394723	81626.7	80833.3	910379
SRR7351683	PRJNA345144	0 - 30	0 - 4 yr	G1	0 - 1 month	G1a	F	New Zeland	9634889	9584278	9575887	80640	79406.7	782043
SRR7351891	PRJNA345144	0 - 30	0 - 4 yr	G1	0 - 1 month	G1a	F	New Zeland	8364936	8319112	6279197	69526.7	67846.7	1235973
SRR7351892	PRJNA345144	0 - 30	0 - 4 yr	G1	0 - 1 month	G1a	M	New Zeland	8161072	8082183	7358445	78053.3	77293.3	1073624
SRR7351633	PRJNA345144	0 - 30	0 - 4 yr	G1	0 - 1 month	G1a	F	New Zeland	9237891	9198241	7522673	75200	71620	794676
SRR7351893	PRJNA345144	0 - 30	0 - 4 yr	G1	0 - 1 month	G1a	F	New Zeland	8136958	8111602	6243914	77646.7	73113.3	1038059
SRR7351682	PRJNA345144	0 - 30	0 - 4 yr	G1	0 - 1 month	G1a	M	New Zeland	6768612	6711648	6258525	79066.7	77786.7	1075812
SRR7351844	PRJNA345144	0 - 30	0 - 4 yr	G1	0 - 1 month	G1a	F	New Zeland	8851727	8816194	5985801	81373.3	79206.7	680536
SRR7351840	PRJNA345144	0 - 30	0 - 4 yr	G1	0 - 1 month	G1a	M	New Zeland	9337057	9308483	9293805	61973.3	60940	527407
SRR7352070	PRJNA345144	0 - 30	0 - 4 yr	G1	0 - 1 month	G1a	F	New Zeland	13790096	13761925	11936809	85480	84786.7	598191
SRR7411290	PRJNA345144	0 - 30	0 - 4 yr	G1	0 - 1 month	G1a	F	New Zeland	9766700	9728424	7048157	88726.7	87846.7	1189542
SRR7411316	PRJNA345144	0 - 30	0 - 4 yr	G1	0 - 1 month	G1a	F	New Zeland	8552960	8519098	7685462	78200	76760	981115
SRR7351883	PRJNA345144	0 - 30	0 - 4 yr	G1	0 - 1 month	G1a	F	New Zeland	11324101	11295925	11006025	79833.3	78586.7	1002516
SRR7351677	PRJNA345144	0 - 30	0 - 4 yr	G1	0 - 1 month	G1a	F	New Zeland	11995984	11973446	11895059	80266.7	78006.7	524694
SRR7351754	PRJNA345144	0 - 30	0 - 4 yr	G1	0 - 1 month	G1a	F	New Zeland	15969635	15943624	14858816	94160	93420	1052034
SRR7411260	PRJNA345144	0 - 30	0 - 4 yr	G1	0 - 1 month	G1a	M	New Zeland	14084898	14024309	10342417	88253.3	87246.7	1242477
SRR7411393	PRJNA345144	0 - 30	0 - 4 yr	G1	0 - 1 month	G1a	M	New Zeland	10235821	10182450	9983561	82200	81686.7	953931
SRR7411265	PRJNA345144	0 - 30	0 - 4 yr	G1	0 - 1 month	G1a	F	New Zeland	13130283	13072597	13047730	78880	77160	1229072
SRR7351695	PRJNA345144	0 - 30	0 - 4 yr	G1	0 - 1 month	G1a	M	New Zeland	12056200	12028434	12026071	89153.3	87933.3	1098197
SRR7351998	PRJNA345144	0 - 30	0 - 4 yr	G1	0 - 1 month	G1a	M	New Zeland	14951384	14913775	14909448	95000	93993.3	1047704
SRR7351676	PRJNA345144	0 - 30	0 - 4 yr	G1	0 - 1 month	G1a	M	New Zeland	14174358	14148403	13424527	92433.3	91086.7	622884
SRR7411261	PRJNA345144	0 - 30	0 - 4 yr	G1	0 - 1 month	G1a	M	New Zeland	13583503	13534321	8462608	89073.3	87300	1101968
SRR7351880	PRJNA345144	0 - 30	0 - 4 yr	G1	0 - 1 month	G1a	F	New Zeland	15148485	15117026	11458783	91920	90980	1210819
SRR7352057	PRJNA345144	0 - 30	0 - 4 yr	G1	0 - 1 month	G1a	M	New Zeland	16443740	16419900	15786691	86780	85413.3	552495
SRR7351696	PRJNA345144	0 - 30	0 - 4 yr	G1	0 - 1 month	G1a	M	New Zeland	16443058	16408925	13994492	81220	79933.3	703858
SRR7351997	PRJNA345144	0 - 30	0 - 4 yr	G1	0 - 1 month	G1a	F	New Zeland	18753070	18713334	15621544	83366.7	81840	872232
SRR7411259	PRJNA345144	0 - 30	0 - 4 yr	G1	0 - 1 month	G1a	M	New Zeland	26261396	26154254	26077903	81453.3	79993.3	1077330
SRR7411372	PRJNA345144	0 - 30	0 - 4 yr	G1	0 - 1 month	G1a	M	New Zeland	13260217	13201133	11305947	81900	80120	1403806
SRR7351755	PRJNA345144	0 - 30	0 - 4 yr	G1	0 - 1 month	G1a	M	New Zeland	10850034	10818567	10687691	91766.7	90593.3	1032439
SRR7351759	PRJNA345144	0 - 30	0 - 4 yr	G1	0 - 1 month	G1a	F	New Zeland	20051724	20014764	18056898	87033.3	85133.3	568537
SRR7352064	PRJNA345144	0 - 30	0 - 4 yr	G1	0 - 1 month	G1a	M	New Zeland	11816476	11793252	11783607	83553.3	83093.3	733670
SRR7411306	PRJNA345144	0 - 30	0 - 4 yr	G1	0 - 1 month	G1a	F	New Zeland	14222015	14171305	8863304	88926.7	87660	1203916
SRR7411409	PRJNA345144	0 - 30	0 - 4 yr	G1	0 - 1 month	G1a	M	New Zeland	10104701	10080463	7692338	83093.3	81740	1588234
SRR7352004	PRJNA345144	0 - 30	0 - 4 yr	G1	0 - 1 month	G1a	M	New Zeland	14087500	14052553	13304160	77813.3	76493.3	980306
SRR7351995	PRJNA345144	0 - 30	0 - 4 yr	G1	0 - 1 month	G1a	M	New Zeland	11276998	11253106	10831015	80266.7	79006.7	911763
SRR7411412	PRJNA345144	0 - 30	0 - 4 yr	G1	0 - 1 month	G1a	F	New Zeland	20264073	20214933	16764762	86406.7	84106.7	1359488
SRR7411411	PRJNA345144	0 - 30	0 - 4 yr	G1	0 - 1 month	G1a	M	New Zeland	10071258	10059236	5564509	95460	94726.7	1029538
SRR7351760	PRJNA345144	0 - 30	0 - 4 yr	G1	0 - 1 month	G1a	F	New Zeland	19243283	19186563	19180365	81500	80913.3	1028852
SRR7411268	PRJNA345144	0 - 30	0 - 4 yr	G1	0 - 1 month	G1a	M	New Zeland	12237118	12183712	10037559	83673.3	81853.3	1549902
SRR7411403	PRJNA345144	0 - 30	0 - 4 yr	G1	0 - 1 month	G1a	F	New Zeland	10467615	10444852	10148438	87506.7	86233.3	963924
SRR7352063	PRJNA345144	0 - 30	0 - 4 yr	G1	0 - 1 month	G1a	M	New Zeland	9324462	9313154	8493633	96293.3	95153.3	880106
SRR7411315	PRJNA345144	0 - 30	0 - 4 yr	G1	0 - 1 month	G1a	F	New Zeland	29411378	29292489	23398116	88266.7	87433.3	184795
SRR7351881	PRJNA345144	0 - 30	0 - 4 yr	G1	0 - 1 month	G1a	F	New Zeland	17203583	17127803	8766089	73606.7	72293.3	958363
SRR7411408	PRJNA345144	0 - 30	0 - 4 yr	G1	0 - 1 month	G1a	M	New Zeland	13066391	13045118	7948524	84086.7	83093.3	1057051
SRR7351680	PRJNA345144	0 - 30	0 - 4 yr	G1	0 - 1 month	G1a	M	New Zeland	12056984	12029540	11002103	82480	80566.7	1166354
SRR7411302	PRJNA345144	0 - 30	0 - 4 yr	G1	0 - 1 month	G1a	M	New Zeland	10363326	10324262	8965581	79146.7	78380	773527
SRR7351773	PRJNA345144	0 - 30	0 - 4 yr	G1	0 - 1 month	G1a	F	New Zeland	6881612	6863995	6233104	82013.3	81433.3	1089239
SRR7351763	PRJNA345144	0 - 30	0 - 4 yr	G1	0 - 1 month	G1a	F	New Zeland	7982645	7967840	5924765	67213.3	65680	409938
SRR7351764	PRJNA345144	0 - 30	0 - 4 yr	G1	0 - 1 month	G1a	M	New Zeland	10147835	10127553	8383660	86340	85440	1493540
SRR7351765	PRJNA345144	0 - 30	0 - 4 yr	G1	0 - 1 month	G1a	M	New Zeland	11347402	11325653	9031194	79366.7	78253.3	1022765
SRR7351766	PRJNA345144	0 - 30	0 - 4 yr	G1	0 - 1 month	G1a	F	New Zeland	39325616	39258645	37756531	94893.3	93286.7	76576
SRR7351767	PRJNA345144	0 - 30	0 - 4 yr	G1	0 - 1 month	G1a	F	New Zeland	9644918	9617423	9545332	84466.7	82633.3	1027251
SRR7351768	PRJNA345144	0 - 30	0 - 4 yr	G1	0 - 1 month	G1a	F	New Zeland	10460715	10429577	6955627	79906.7	78980	1476575
SRR7351769	PRJNA345144	0 - 30	0 - 4 yr	G1	0 - 1 month	G1a	F	New Zeland	10250522	10230741	8028552	82353.3	80393.3	1367111
SRR7351770	PRJNA345144	0 - 30	0 - 4 yr	G1	0 - 1 month	G1a	F	New Zeland	9817777	9791386	9730934	74760	73366.7	849065
SRR7352076	PRJNA345144	0 - 30	0 - 4 yr	G1	0 - 1 month	G1a	F	New Zeland	11189459	11170539	11150722	72746.7	71706.7	1013546
SRR7352075	PRJNA345144	0 - 30	0 - 4 yr	G1	0 - 1 month	G1a	M	New Zeland	9359975	9337393	9294981	82640	81740	952830
SRR7352072	PRJNA345144	0 - 30	0 - 4 yr	G1	0 - 1 month	G1a	F	New Zeland	9974719	9961967	6709745	91133.3	89566.7	1164837
SRR7352071	PRJNA345144	0 - 30	0 - 4 yr	G1	0 - 1 month	G1a	F	New Zeland	8516112	8492081	8488840	83380	82660	1041570
SRR7352074	PRJNA345144	0 - 30	0 - 4 yr	G1	0 - 1 month	G1a	M	New Zeland	10368705	10350019	8399072	80160	78193.3	1096797
SRR7352039	PRJNA345144	0 - 30	0 - 4 yr	G1	0 - 1 month	G1a	F	New Zeland	30448376	30398707	26405715	86046.7	85080	274948
SRR7351863	PRJNA345144	0 - 30	0 - 4 yr	G1	0 - 1 month	G1a	F	New Zeland	14377537	14355720	12781881	90826.7	89253.3	1032055
SRR7351966	PRJNA345144	0 - 30	0 - 4 yr	G1	0 - 1 month	G1a	M	New Zeland	14801346	14779904	10183926	89913.3	88646.7	1136202
SRR7351735	PRJNA345144	0 - 30	0 - 4 yr	G1	0 - 1 month	G1a	F	New Zeland	10785724	10685655	10234893	87313.3	86106.7	1042601
SRR7351994	PRJNA345144	0 - 30	0 - 4 yr	G1	0 - 1 month	G1a	M	New Zeland	12168306	12117704	8486384	88800	86233.3	704919
SRR7351991	PRJNA345144	0 - 30	0 - 4 yr	G1	0 - 1 month	G1a	F	New Zeland	12943516	12883107	12870153	82526.7	80293.3	1253264
SRR7352105	PRJNA345144	0 - 30	0 - 4 yr	G1	0 - 1 month	G1a	F	New Zeland	8437361	8391149	7195043	77340	76173.3	1382090
SRR7351668	PRJNA345144	0 - 30	0 - 4 yr	G1	0 - 1 month	G1a	M	New Zeland	6703534	6658636	6655241	82566.7	80920	993740
SRR7351839	PRJNA345144	0 - 30	0 - 4 yr	G1	0 - 1 month	G1a	F	New Zeland	7251427	7172116	6599882	77713.3	76146.7	1014175
SRR7411407	PRJNA345144	0 - 30	0 - 4 yr	G1	0 - 1 month	G1a	M	New Zeland	10037756	10012401	8626609	81353.3	79500	956867
SRR7352040	PRJNA345144	0 - 30	0 - 4 yr	G1	0 - 1 month	G1a	M	New Zeland	9763566	9730484	8594666	81286.7	79926.7	1020690
SRR7351866	PRJNA345144	0 - 30	0 - 4 yr	G1	0 - 1 month	G1a	F	New Zeland	18350139	18321626	14480140	89420	87680	529506
SRR7411410	PRJNA345144	0 - 30	0 - 4 yr	G1	0 - 1 month	G1a	M	New Zeland	12443727	12418718	9847240	80053.3	78026.7	960127
SRR7351734	PRJNA345144	0 - 30	0 - 4 yr	G1	0 - 1 month	G1a	F	New Zeland	14784410	14765961	9778197	93446.7	91360	126088
SRR7411266	PRJNA345144	0 - 30	0 - 4 yr	G1	0 - 1 month	G1a	F	New Zeland	18282258	18206663	13399778	89573.3	87253.3	614259
SRR7352026	PRJNA345144	0 - 30	0 - 4 yr	G1	0 - 1 month	G1a	F	New Zeland	10242246	10225265	8012845	81886.7	80460	112926
SRR7411271	PRJNA345144	0 - 30	0 - 4 yr	G1	0 - 1 month	G1a	F	New Zeland	15698941	15659128	14796965	81866.7	81006.7	802533
SRR7411272	PRJNA345144	0 - 30	0 - 4 yr	G1	0 - 1 month	G1a	M	New Zeland	15332617	15295322	12886721	81393.3	79826.7	773279
SRR7411277	PRJNA345144	0 - 30	0 - 4 yr	G1	0 - 1 month	G1a	F	New Zeland	8915731	8889178	8500921	80373.3	79300	1013171
SRR7411278	PRJNA345144	0 - 30	0 - 4 yr	G1	0 - 1 month	G1a	M	New Zeland	11942537	11918146	11346135	86786.7	84980	745846
SRR7411275	PRJNA345144	0 - 30	0 - 4 yr	G1	0 - 1 month	G1a	F	New Zeland	9997256	9973041	8776971	78586.7	77833.3	1545927
SRR7411276	PRJNA345144	0 - 30	0 - 4 yr	G1	0 - 1 month	G1a	M	New Zeland	11765582	11731060	7609118	84700	83600	1273513
SRR7411269	PRJNA345144	0 - 30	0 - 4 yr	G1	0 - 1 month	G1a	F	New Zeland	11623431	11601962	8843310	73860	72173.3	619600
SRR7411343	PRJNA345144	0 - 30	0 - 4 yr	G1	0 - 1 month	G1a	F	New Zeland	11657530	11628482	9125171	86033.3	84573.3	1355250
SRR7411394	PRJNA345144	0 - 30	0 - 4 yr	G1	0 - 1 month	G1a	M	New Zeland	32104737	31972720	27250997	85333.3	84000	226714
SRR7351797	PRJNA345144	0 - 30	0 - 4 yr	G1	0 - 1 month	G1a	M	New Zeland	8443495	8431254	8105772	83406.7	80653.3	453047
SRR7411347	PRJNA345144	0 - 30	0 - 4 yr	G1	0 - 1 month	G1a	M	New Zeland	13169540	13133970	13126315	61013.3	60126.7	524008
SRR7411273	PRJNA345144	0 - 30	0 - 4 yr	G1	0 - 1 month	G1a	M	New Zeland	12131620	12109640	11544208	86906.7	85713.3	1185644
SRR7411274	PRJNA345144	0 - 30	0 - 4 yr	G1	0 - 1 month	G1a	M	New Zeland	13426841	13405440	9824950	87360	85633.3	1104713
SRR7411346	PRJNA345144	0 - 30	0 - 4 yr	G1	0 - 1 month	G1a	M	New Zeland	14160630	14137779	12313942	83980	81740	1106319
SRR7351697	PRJNA345144	0 - 30	0 - 4 yr	G1	0 - 1 month	G1a	M	New Zeland	21495071	21453942	14660056	86340	84140	1190564
SRR7411345	PRJNA345144	0 - 30	0 - 4 yr	G1	0 - 1 month	G1a	F	New Zeland	12204969	12177548	11099890	84280	82766.7	798812
SRR7411344	PRJNA345144	0 - 30	0 - 4 yr	G1	0 - 1 month	G1a	M	New Zeland	11488416	11445058	6950333	83266.7	82206.7	1583928
SRR7411340	PRJNA345144	0 - 30	0 - 4 yr	G1	0 - 1 month	G1a	M	New Zeland	9199841	9170200	7171065	85586.7	84840	733477
SRR7411339	PRJNA345144	0 - 30	0 - 4 yr	G1	0 - 1 month	G1a	M	New Zeland	9674459	9646741	9518922	78513.3	77166.7	913389
SRR5274091	PRJNA352475	1	0 - 4 yr	G1	0 - 1 month	G1a	NA	Italy	12855623	12012045	11791634	80100	79593.3	1476072
SRR5274072	PRJNA352475	1	0 - 4 yr	G1	0 - 1 month	G1a	NA	Italy	10058365	8674219	8047214	76706.7	69786.7	1214081
SRR5274065	PRJNA352475	1	0 - 4 yr	G1	0 - 1 month	G1a	NA	Italy	17416652	14030519	11579125	80593.3	78226.7	1019636
SRR5274054	PRJNA352475	1	0 - 4 yr	G1	0 - 1 month	G1a	NA	Italy	33036568	30931124	30670755	76520	74653.3	1679860
SRR5274048	PRJNA352475	1	0 - 4 yr	G1	0 - 1 month	G1a	NA	Italy	5500870	5308011	5117912	89613.3	84853.3	1260952
SRR5274022	PRJNA352475	1	0 - 4 yr	G1	0 - 1 month	G1a	NA	Italy	29182943	24178035	22688121	59446.7	53486.7	642650
SRR5274013	PRJNA352475	1	0 - 4 yr	G1	0 - 1 month	G1a	NA	Italy	6434767	6367970	6367566	85626.7	83020	707681
SRR5274005	PRJNA352475	1	0 - 4 yr	G1	0 - 1 month	G1a	NA	Italy	189149	181599	181332	78493.3	75046.7	55460
SRR5273988	PRJNA352475	1	0 - 4 yr	G1	0 - 1 month	G1a	NA	Italy	1838825	1742489	1603218	81886.7	76960	306539
SRR5273977	PRJNA352475	1	0 - 4 yr	G1	0 - 1 month	G1a	NA	Italy	3615075	3600856	3491971	62313.3	52966.7	589866
SRR5273964	PRJNA352475	1	0 - 4 yr	G1	0 - 1 month	G1a	NA	Italy	14467299	14272660	13753904	67060	57073.3	889453
SRR5273905	PRJNA352475	1	0 - 4 yr	G1	0 - 1 month	G1a	NA	Italy	7567968	7124045	6395499	63700	57733.3	1629281
SRR5273892	PRJNA352475	1	0 - 4 yr	G1	0 - 1 month	G1a	NA	Italy	10833327	10760958	10760544	83120	82113.3	1647891
SRR5273887	PRJNA352475	1	0 - 4 yr	G1	0 - 1 month	G1a	NA	Italy	6189779	5756237	5068637	67946.7	59753.3	765060
SRR5274028	PRJNA352475	1	0 - 4 yr	G1	0 - 1 month	G1a	NA	Italy	3452461	2623780	2278004	57280	48800	323003
SRR5273952	PRJNA352475	1	0 - 4 yr	G1	0 - 1 month	G1a	NA	Italy	1162313	1011735	876300	68940	59773.3	156268
SRR5273962	PRJNA352475	1	0 - 4 yr	G1	0 - 1 month	G1a	NA	Italy	984809	868657	759077	55193.3	43460	87817
SRR5273942	PRJNA352475	1	0 - 4 yr	G1	0 - 1 month	G1a	NA	Italy	5172186	4620824	4195064	53906.7	44766.7	540114
SRR5274084	PRJNA352475	3	0 - 4 yr	G1	0 - 1 month	G1a	NA	Italy	13847029	12549319	12549129	84953.3	83926.7	643711
SRR5273941	PRJNA352475	3	0 - 4 yr	G1	0 - 1 month	G1a	NA	Italy	27146471	25951891	24406454	76506.7	73900	522938
SRR5273929	PRJNA352475	3	0 - 4 yr	G1	0 - 1 month	G1a	NA	Italy	19751875	19107130	18102558	80820	79466.7	1765934
SRR5273920	PRJNA352475	3	0 - 4 yr	G1	0 - 1 month	G1a	NA	Italy	10719409	10358610	10184376	89953.3	86793.3	1333798
SRR5273915	PRJNA352475	3	0 - 4 yr	G1	0 - 1 month	G1a	NA	Italy	26324969	25995387	25973912	88820	87433.3	1562294
SRR5274026	PRJNA352475	3	0 - 4 yr	G1	0 - 1 month	G1a	NA	Italy	12585554	12212807	12212788	31373.3	30140	664954
SRR5273995	PRJNA352475	3	0 - 4 yr	G1	0 - 1 month	G1a	NA	Italy	23688166	23547440	23547391	24433.3	23800	627036
SRR5274012	PRJNA352475	3	0 - 4 yr	G1	0 - 1 month	G1a	NA	Italy	2673415	2225699	2063720	73113.3	62973.3	329253
SRR5273961	PRJNA352475	3	0 - 4 yr	G1	0 - 1 month	G1a	NA	Italy	3734704	3060766	2652209	62673.3	47180	366086
SRR5273951	PRJNA352475	3	0 - 4 yr	G1	0 - 1 month	G1a	NA	Italy	3383308	3059954	2702698	69280	61093.3	495367
SRR5274077	PRJNA352475	7	0 - 4 yr	G1	0 - 1 month	G1a	NA	Italy	11555461	10975661	10975301	84526.7	83246.7	1130044
SRR5274035	PRJNA352475	7	0 - 4 yr	G1	0 - 1 month	G1a	NA	Italy	26102508	24812815	24764635	84946.7	83846.7	1147440
SRR5273993	PRJNA352475	7	0 - 4 yr	G1	0 - 1 month	G1a	NA	Italy	30733394	30505601	30505546	81186.7	78806.7	1247549
SRR5273959	PRJNA352475	7	0 - 4 yr	G1	0 - 1 month	G1a	NA	Italy	43677050	41075194	40998798	84673.3	82440	1122067
SRR5273944	PRJNA352475	7	0 - 4 yr	G1	0 - 1 month	G1a	NA	Italy	26484820	26429715	26429302	75400	73013.3	1311078
SRR5274029	PRJNA352475	7	0 - 4 yr	G1	0 - 1 month	G1a	NA	Italy	5847375	4108876	3606880	47346.7	44153.3	506453
SRR5274060	PRJNA352475	30	0 - 4 yr	G1	0 - 1 month	G1a	NA	Italy	20072606	19074005	19073962	32120	30753.3	671657
SRR5273998	PRJNA352475	30	0 - 4 yr	G1	0 - 1 month	G1a	NA	Italy	2646711	2596733	2596658	74946.7	73806.7	450499
SRR5274019	PRJNA352475	30	0 - 4 yr	G1	0 - 1 month	G1a	NA	Italy	18492239	13239325	11974093	87553.3	85706.7	1543437
SRR7716238	PRJNA379120	1	0 - 4 yr	G1	0 - 1 month	G1a	M	Luxembourg	2177520	1852041	1829842	89973.3	88833.3	543005
SRR7716237	PRJNA379120	1	0 - 4 yr	G1	0 - 1 month	G1a	M	Luxembourg	20762366	19859838	19845109	61073.3	59593.3	1061199
SRR5575360	PRJNA379120	3	0 - 4 yr	G1	0 - 1 month	G1a	M	Luxembourg	17142949	17044096	17039474	70586.7	69260	1513251
SRR5575363	PRJNA379120	3	0 - 4 yr	G1	0 - 1 month	G1a	F	Luxembourg	20245652	20135491	20108154	83020	81740	1233988
SRR5575367	PRJNA379120	3	0 - 4 yr	G1	0 - 1 month	G1a	M	Luxembourg	16827053	16750017	16705013	89253.3	87880	1310155
SRR5575362	PRJNA379120	3	0 - 4 yr	G1	0 - 1 month	G1a	M	Luxembourg	17791030	17671997	17669553	69633.3	68693.3	1114255
SRR5575365	PRJNA379120	3	0 - 4 yr	G1	0 - 1 month	G1a	M	Luxembourg	17012546	16910672	16813561	94920	94086.7	1408637
SRR5575364	PRJNA379120	3	0 - 4 yr	G1	0 - 1 month	G1a	M	Luxembourg	11540187	11474130	11413939	94293.3	93620	1290736
SRR7716236	PRJNA379120	3	0 - 4 yr	G1	0 - 1 month	G1a	M	Luxembourg	22090099	21108048	21091522	87320	85866.7	1317537
SRR7716240	PRJNA379120	3	0 - 4 yr	G1	0 - 1 month	G1a	F	Luxembourg	11980563	11500537	11491003	92366.7	90546.7	1828849
SRR5575361	PRJNA379120	3	0 - 4 yr	G1	0 - 1 month	G1a	F	Luxembourg	13234907	13127066	13048114	32573.3	32066.7	756772
SRR5575420	PRJNA379120	5	0 - 4 yr	G1	0 - 1 month	G1a	F	Luxembourg	11685319	11591563	11481366	85886.7	84993.3	1790503
SRR5575354	PRJNA379120	5	0 - 4 yr	G1	0 - 1 month	G1a	M	Luxembourg	12710056	12644342	12641931	94840	92733.3	1348640
SRR5575620	PRJNA379120	5	0 - 4 yr	G1	0 - 1 month	G1a	F	Luxembourg	12978260	12923803	12913682	88920	87453.3	1377937
SRR5575656	PRJNA379120	5	0 - 4 yr	G1	0 - 1 month	G1a	F	Luxembourg	10684185	10593567	10555738	86613.3	85846.7	1779243
SRR5575357	PRJNA379120	5	0 - 4 yr	G1	0 - 1 month	G1a	M	Luxembourg	14447567	14387036	14364751	89446.7	87926.7	1223455
SRR5575355	PRJNA379120	5	0 - 4 yr	G1	0 - 1 month	G1a	M	Luxembourg	12734216	12677654	12669341	87546.7	86246.7	1255412
SRR7217585	PRJNA473126	2	0 - 4 yr	G1	0 - 1 month	G1a	M	USA	6136482	4893469	4892795	76273.3	74413.3	1593666
SRR7217570	PRJNA473126	2	0 - 4 yr	G1	0 - 1 month	G1a	F	USA	4901376	3682354	3557447	82960	82020	947599
SRR7217487	PRJNA473126	2	0 - 4 yr	G1	0 - 1 month	G1a	F	USA	3393963	2753104	2752595	63746.7	62633.3	846991
SRR7217496	PRJNA473126	2	0 - 4 yr	G1	0 - 1 month	G1a	F	USA	1033474	866249	655449	81420	79833.3	241072
SRR7217761	PRJNA473126	2	0 - 4 yr	G1	0 - 1 month	G1a	M	USA	5427201	4849200	2360603	89780	88133.3	626520
SRR7217767	PRJNA473126	4	0 - 4 yr	G1	0 - 1 month	G1a	F	USA	3514474	3073858	2493276	84840	83246.7	692507
SRR7217807	PRJNA473126	4	0 - 4 yr	G1	0 - 1 month	G1a	F	USA	6195529	5102544	4668391	86306.7	85233.3	1110862
SRR7217805	PRJNA473126	4	0 - 4 yr	G1	0 - 1 month	G1a	F	USA	3288024	2812730	2353186	94140	93246.7	791819
SRR7217834	PRJNA473126	4	0 - 4 yr	G1	0 - 1 month	G1a	M	USA	5124078	4437374	3902813	67800	66733.3	1194578
SRR7217722	PRJNA473126	4	0 - 4 yr	G1	0 - 1 month	G1a	M	USA	5364026	4289610	2333124	82193.3	81166.7	595244
SRR7217695	PRJNA473126	4	0 - 4 yr	G1	0 - 1 month	G1a	M	USA	6177763	5462565	3284284	85746.7	82526.7	1071160
SRR7217525	PRJNA473126	4	0 - 4 yr	G1	0 - 1 month	G1a	M	USA	6224182	5208626	2127944	91886.7	91333.3	594691
SRR7217797	PRJNA473126	4	0 - 4 yr	G1	0 - 1 month	G1a	F	USA	3781415	3211873	2589534	93660	92326.7	862997
SRR7217580	PRJNA473126	10	0 - 4 yr	G1	0 - 1 month	G1a	F	USA	5360263	4781415	2107643	90366.7	88560	545915
SRR7217865	PRJNA473126	11	0 - 4 yr	G1	0 - 1 month	G1a	F	USA	15135716	12551036	12549306	55226.7	54253.3	1571887
SRR7217784	PRJNA473126	11	0 - 4 yr	G1	0 - 1 month	G1a	M	USA	4089766	3725946	3274373	82480	81886.7	908394
SRR7217633	PRJNA473126	16	0 - 4 yr	G1	0 - 1 month	G1a	M	USA	9524746	7969792	7859119	71146.7	68793.3	1111631
SRR7217830	PRJNA473126	29	0 - 4 yr	G1	0 - 1 month	G1a	F	USA	10410156	8496537	8273821	83633.3	80060	1036526
SRR7217717	PRJNA473126	30	0 - 4 yr	G1	0 - 1 month	G1a	M	USA	3506971	3206337	3205831	82393.3	80893.3	722586
SRR7217886	PRJNA473126	30	0 - 4 yr	G1	0 - 1 month	G1a	F	USA	3147239	2624533	2593898	81660	80720	653936
SRR7280805	PRJNA475246	14	0 - 4 yr	G1	0 - 1 month	G1a	M	Finland	19564620	18909819	16864407	76566.7	74080	914714
SRR7280997	PRJNA475246	14	0 - 4 yr	G1	0 - 1 month	G1a	M	Finland	23303850	22595187	20889956	76060	75620	651139
SRR7280950	PRJNA475246	14	0 - 4 yr	G1	0 - 1 month	G1a	M	Finland	20941870	20372908	18403361	82660	81366.7	748112
SRR7280833	PRJNA475246	14	0 - 4 yr	G1	0 - 1 month	G1a	M	Finland	22450264	21768078	19722276	82193.3	80833.3	743121
SRR7280931	PRJNA475246	14	0 - 4 yr	G1	0 - 1 month	G1a	F	Finland	14763391	14507381	14491913	79860	78340	940667
SRR7280939	PRJNA475246	14	0 - 4 yr	G1	0 - 1 month	G1a	F	Finland	21186506	20851797	20435199	74080	72053.3	511703
SRR7280813	PRJNA475246	14	0 - 4 yr	G1	0 - 1 month	G1a	F	Finland	14525638	14316531	13742533	80540	79393.3	792359
SRR7280862	PRJNA475246	14	0 - 4 yr	G1	0 - 1 month	G1a	M	Finland	10351344	10193472	10190073	88453.3	87013.3	1128173
SRR7280828	PRJNA475246	14	0 - 4 yr	G1	0 - 1 month	G1a	M	Finland	15954333	15567066	13229941	59953.3	58260	1205965
SRR7280907	PRJNA475246	14	0 - 4 yr	G1	0 - 1 month	G1a	F	Finland	16568577	16163975	14728738	81300	79686.7	698179
SRR7280917	PRJNA475246	14	0 - 4 yr	G1	0 - 1 month	G1a	F	Finland	20751436	20213979	18026526	62746.7	58386.7	897091
SRR7280842	PRJNA475246	30	0 - 4 yr	G1	0 - 1 month	G1a	M	Finland	24167138	23447554	20541859	77086.7	76193.3	702924
SRR7280871	PRJNA475246	30	0 - 4 yr	G1	0 - 1 month	G1a	F	Finland	15876908	15448984	13097129	73406.7	71453.3	832560
SRR7280825	PRJNA475246	30	0 - 4 yr	G1	0 - 1 month	G1a	F	Finland	24551622	24039089	23659688	84220	81813.3	813426
SRR7280943	PRJNA475246	30	0 - 4 yr	G1	0 - 1 month	G1a	M	Finland	8376145	8172979	7390319	84453.3	82680	603679
SRR7280896	PRJNA475246	30	0 - 4 yr	G1	0 - 1 month	G1a	M	Finland	17309190	16941007	14077664	85140	82140	918245
SRR7280993	PRJNA475246	30	0 - 4 yr	G1	0 - 1 month	G1a	F	Finland	15954413	15435922	15429827	68500	66760	623662
SRR7281004	PRJNA475246	30	0 - 4 yr	G1	0 - 1 month	G1a	F	Finland	26756624	26031008	25719060	70593.3	68460	1102528
SRR7281057	PRJNA475246	0 - 30	0 - 4 yr	G1	0 - 1 month	G1a	F	Finland	13173002	12809561	9865118	64146.7	61826.7	423560
SRR7281047	PRJNA475246	0 - 30	0 - 4 yr	G1	0 - 1 month	G1a	F	Finland	20568464	19984072	19507052	75886.7	72406.7	535256
SRR7281041	PRJNA475246	0 - 30	0 - 4 yr	G1	0 - 1 month	G1a	F	Finland	22249756	21572659	19296685	64366.7	60173.3	467448
SRR7280794	PRJNA475246	0 - 30	0 - 4 yr	G1	0 - 1 month	G1a	F	Finland	20112414	19654859	16642026	56340	49246.7	528149
SRR7280792	PRJNA475246	0 - 30	0 - 4 yr	G1	0 - 1 month	G1a	F	Finland	18146157	17653285	17177899	64060	56833.3	438107
SRR7280808	PRJNA475246	0 - 30	0 - 4 yr	G1	0 - 1 month	G1a	F	Finland	17980510	17512205	16473418	52806.7	45926.7	394451
SRR7280851	PRJNA475246	0 - 30	0 - 4 yr	G1	0 - 1 month	G1a	F	Finland	18061976	17463098	15291629	74386.7	69533.3	510005
SRR7280886	PRJNA475246	0 - 30	0 - 4 yr	G1	0 - 1 month	G1a	F	Finland	16345222	15847057	14979578	75773.3	71560	514799
SRR7280895	PRJNA475246	0 - 30	0 - 4 yr	G1	0 - 1 month	G1a	F	Finland	10743851	10455170	10194881	66293.3	61586.7	453824
SRR7280925	PRJNA475246	0 - 30	0 - 4 yr	G1	0 - 1 month	G1a	F	Finland	19068922	18501229	17883956	53926.7	49713.3	536049
SRR7280920	PRJNA475246	0 - 30	0 - 4 yr	G1	0 - 1 month	G1a	F	Finland	20522833	20046800	19619472	57026.7	51293.3	480665
SRR7280919	PRJNA475246	0 - 30	0 - 4 yr	G1	0 - 1 month	G1a	F	Finland	15196625	14794077	13564374	67840	62353.3	659335
SRR7281033	PRJNA475246	0 - 30	0 - 4 yr	G1	0 - 1 month	G1a	F	Finland	28785490	28003732	25643962	61120	55966.7	555713
SRR7281070	PRJNA475246	0 - 30	0 - 4 yr	G1	0 - 1 month	G1a	F	Finland	16180766	15479430	15090973	62593.3	56360	455011
SRR7281072	PRJNA475246	0 - 30	0 - 4 yr	G1	0 - 1 month	G1a	M	Finland	16948488	16521597	13827798	73520	69153.3	654353
SRR7280899	PRJNA475246	0 - 30	0 - 4 yr	G1	0 - 1 month	G1a	F	Finland	19402619	19127141	18632021	63220	57633.3	582502
SRR7280875	PRJNA475246	0 - 30	0 - 4 yr	G1	0 - 1 month	G1a	F	Finland	16127039	15879182	13708409	66266.7	61233.3	617942
SRR7280953	PRJNA475246	0 - 30	0 - 4 yr	G1	0 - 1 month	G1a	F	Finland	18977300	18713255	18194388	64066.7	57780	508473
SRR7280978	PRJNA475246	0 - 30	0 - 4 yr	G1	0 - 1 month	G1a	F	Finland	16580587	16310994	14544525	64473.3	57586.7	489474
SRR7280816	PRJNA475246	0 - 30	0 - 4 yr	G1	0 - 1 month	G1a	F	Finland	21956580	21411590	17673500	57846.7	51620	467774
SRR7281051	PRJNA475246	0 - 30	0 - 4 yr	G1	0 - 1 month	G1a	F	Finland	498511	490177	489567	65713.3	59773.3	53389
SRR7281025	PRJNA475246	0 - 30	0 - 4 yr	G1	0 - 1 month	G1a	F	Finland	19367936	19032985	17278097	68200	62373.3	517123
SRR7280880	PRJNA475246	0 - 30	0 - 4 yr	G1	0 - 1 month	G1a	F	Finland	20583570	20218326	19241713	69546.7	63233.3	536665
SRR7280860	PRJNA475246	0 - 30	0 - 4 yr	G1	0 - 1 month	G1a	F	Finland	19126511	18703904	18520232	60606.7	56726.7	544293
SRR7281043	PRJNA475246	0 - 30	0 - 4 yr	G1	0 - 1 month	G1a	M	Finland	4660683	4495955	936384	88273.3	86993.3	120943
SRR7280959	PRJNA475246	0 - 30	0 - 4 yr	G1	0 - 1 month	G1a	F	Finland	656197	643928	294287	80786.7	78940	38312
SRR7281036	PRJNA475246	0 - 30	0 - 4 yr	G1	0 - 1 month	G1a	M	Finland	475662	462832	245370	87960	86913.3	37377
SRR7281060	PRJNA475246	0 - 30	0 - 4 yr	G1	0 - 1 month	G1a	M	Finland	174272	170625	97533	86360	83693.3	18827
SRR9865819	PRJNA489090	1.56	0 - 4 yr	G1	0 - 1 month	G1a	F	USA	163144	120467	96450	75360	71040	25162
SRR9865575	PRJNA489090	1.68	0 - 4 yr	G1	0 - 1 month	G1a	F	USA	3587193	3070858	2654768	94300	93220	854880
SRR9865601	PRJNA489090	1.73	0 - 4 yr	G1	0 - 1 month	G1a	M	USA	1184315	1010811	813268	84273.3	83720	272832
SRR9865585	PRJNA489090	1.98	0 - 4 yr	G1	0 - 1 month	G1a	M	USA	806876	717628	717545	86613.3	85586.7	152224
SRR9865798	PRJNA489090	2	0 - 4 yr	G1	0 - 1 month	G1a	M	USA	6457011	4382923	4381655	61740	60966.7	1175072
SRR9865588	PRJNA489090	2.32	0 - 4 yr	G1	0 - 1 month	G1a	M	USA	8680912	6028907	5850789	54840	53813.3	767682
SRR9865780	PRJNA489090	2.46	0 - 4 yr	G1	0 - 1 month	G1a	M	USA	434342	321206	145524	89240	87700	39247
SRR9865465	PRJNA489090	3.63	0 - 4 yr	G1	0 - 1 month	G1a	M	USA	6770095	5671594	5670784	57133.3	56246.7	1524418
SRR9865440	PRJNA489090	10.31	0 - 4 yr	G1	0 - 1 month	G1a	F	USA	3356350	2977437	2827201	85360	84253.3	860428
SRR9865564	PRJNA489090	10.4	0 - 4 yr	G1	0 - 1 month	G1a	F	USA	3089148	2819248	2804195	93446.7	91846.7	663697
SRR9865786	PRJNA489090	10.86	0 - 4 yr	G1	0 - 1 month	G1a	F	USA	2017526	1841034	908072	88540	87460	215458
SRR9865487	PRJNA489090	11.06	0 - 4 yr	G1	0 - 1 month	G1a	F	USA	501348	395902	326337	89406.7	88280	110455
SRR9865646	PRJNA489090	11.39	0 - 4 yr	G1	0 - 1 month	G1a	M	USA	4411808	3725946	3274373	82480	81886.7	908394
SRR9865652	PRJNA489090	11.87	0 - 4 yr	G1	0 - 1 month	G1a	F	USA	4628285	4330640	2198015	92380	91366.7	498192
SRR9865553	PRJNA489090	12.57	0 - 4 yr	G1	0 - 1 month	G1a	F	USA	1757341	1334568	1189046	93193.3	91366.7	268986
SRR9865766	PRJNA489090	14.88	0 - 4 yr	G1	0 - 1 month	G1a	F	USA	4988041	4008642	4008133	91146.7	88880	1164688
SRR9865549	PRJNA489090	15	0 - 4 yr	G1	0 - 1 month	G1a	F	USA	5920294	4613254	4612527	84560	83460	1524714
SRR9865826	PRJNA489090	15.59	0 - 4 yr	G1	0 - 1 month	G1a	M	USA	1787717	1363491	971847	70593.3	68140	237197
SRR9865691	PRJNA489090	15.79	0 - 4 yr	G1	0 - 1 month	G1a	M	USA	2181284	1726126	1582620	74746.7	71840	342600
SRR9865654	PRJNA489090	15.9	0 - 4 yr	G1	0 - 1 month	G1a	M	USA	6079503	4236514	3046916	80826.7	78900	905938
SRR9865623	PRJNA489090	16.71	0 - 4 yr	G1	0 - 1 month	G1a	M	USA	5260093	4081302	2464857	71460	68573.3	691565
SRR9865429	PRJNA489090	17.59	0 - 4 yr	G1	0 - 1 month	G1a	F	USA	5269470	4505973	4505333	64620	63613.3	1243365
SRR9865439	PRJNA489090	17.93	0 - 4 yr	G1	0 - 1 month	G1a	F	USA	2786915	2421109	1604753	83506.7	82480	495996
SRR9865486	PRJNA489090	21.47	0 - 4 yr	G1	0 - 1 month	G1a	F	USA	1285763	1004452	1004219	87020	86000	315742
SRR9865708	PRJNA489090	21.93	0 - 4 yr	G1	0 - 1 month	G1a	M	USA	2065536	2021133	1904528	92593.3	91313.3	373449
SRR9865521	PRJNA489090	22.39	0 - 4 yr	G1	0 - 1 month	G1a	M	USA	2204002	2147773	1448337	91286.7	89673.3	295935
SRR9865784	PRJNA489090	22.58	0 - 4 yr	G1	0 - 1 month	G1a	F	USA	4994147	3481949	3481316	82746.7	81500	1142497
SRR9865834	PRJNA489090	22.82	0 - 4 yr	G1	0 - 1 month	G1a	F	USA	2857966	2395667	2395204	86080	84660	621807
SRR9865742	PRJNA489090	22.96	0 - 4 yr	G1	0 - 1 month	G1a	M	USA	3606303	3214001	2628546	98353.3	97433.3	620629
SRR9865694	PRJNA489090	23.11	0 - 4 yr	G1	0 - 1 month	G1a	M	USA	4300605	3778001	3777640	91680	90400	1139531
SRR9865451	PRJNA489090	23.67	0 - 4 yr	G1	0 - 1 month	G1a	M	USA	5699081	4614956	4123597	93906.7	92900	941755
SRR9865767	PRJNA489090	24.01	0 - 4 yr	G1	0 - 1 month	G1a	F	USA	4810485	4246607	3475557	86620	83080	998080
SRR9865668	PRJNA489090	24.62	0 - 4 yr	G1	0 - 1 month	G1a	M	USA	2791777	2223561	2136944	55166.7	53340	535545
SRR9865760	PRJNA489090	25.77	0 - 4 yr	G1	0 - 1 month	G1a	F	USA	4762329	3813208	3620685	66760	65226.7	950426
SRR9865506	PRJNA489090	25.86	0 - 4 yr	G1	0 - 1 month	G1a	F	USA	6160083	4171870	3631773	89713.3	88533.3	991339
SRR9865775	PRJNA489090	26.08	0 - 4 yr	G1	0 - 1 month	G1a	F	USA	5097662	4220802	4219396	85233.3	84440	1358243
SRR9865473	PRJNA489090	26.98	0 - 4 yr	G1	0 - 1 month	G1a	M	USA	5015594	4694031	3375631	92793.3	91160	701816
SRR9865700	PRJNA489090	27.22	0 - 4 yr	G1	0 - 1 month	G1a	M	USA	4882326	3905277	3904710	82920	81360	1110382
SRR9865493	PRJNA489090	27.52	0 - 4 yr	G1	0 - 1 month	G1a	M	USA	3563535	3206714	1730892	96306.7	95500	407844
SRR9865638	PRJNA489090	29.24	0 - 4 yr	G1	0 - 1 month	G1a	F	USA	6452589	5095538	4996431	82246.7	80393.3	1597937
SRR9095174	PRJNA543520	3	0 - 4 yr	G1	0 - 1 month	G1a	NA	Finland	3279843	3260623	3259512	84320	83360	1104524
SRR9095181	PRJNA543520	3	0 - 4 yr	G1	0 - 1 month	G1a	NA	Finland	2981452	2958957	2415513	43093.3	42240	514732
SRR9095178	PRJNA543520	3	0 - 4 yr	G1	0 - 1 month	G1a	NA	Finland	3902445	3847936	3806118	77840	76240	655897
SRR9095171	PRJNA543520	3	0 - 4 yr	G1	0 - 1 month	G1a	NA	Finland	3006174	2972079	2689027	85420	84146.7	810923
SRR9095168	PRJNA543520	3	0 - 4 yr	G1	0 - 1 month	G1a	NA	Finland	6670240	6593939	6571472	84826.7	82493.3	1557086
SRR9095169	PRJNA543520	3	0 - 4 yr	G1	0 - 1 month	G1a	NA	Finland	8775883	8606998	8602672	55000	54400	1227114
SRR9095172	PRJNA543520	3	0 - 4 yr	G1	0 - 1 month	G1a	NA	Finland	411654	404847	246562	89246.7	88273.3	71013
SRR9095186	PRJNA543520	4	0 - 4 yr	G1	0 - 1 month	G1a	NA	Finland	3634134	3592375	2612148	91020	89586.7	916027
SRR9095183	PRJNA543520	4	0 - 4 yr	G1	0 - 1 month	G1a	NA	Finland	6317555	6249635	6131961	90400	89460	1139768
SRR9095192	PRJNA543520	5	0 - 4 yr	G1	0 - 1 month	G1a	NA	Finland	3660543	3641776	3612108	90246.7	88826.7	1277911
SRR9095193	PRJNA543520	5	0 - 4 yr	G1	0 - 1 month	G1a	NA	Finland	3208325	3180567	2934756	95160	94266.7	965363
SRR9095197	PRJNA543520	5	0 - 4 yr	G1	0 - 1 month	G1a	NA	Finland	6145282	6067814	5323215	88720	88446.7	1916710
SRR9095194	PRJNA543520	5	0 - 4 yr	G1	0 - 1 month	G1a	NA	Finland	8316058	8119319	8111677	87000	86486.7	1849743
SRR9095195	PRJNA543520	5	0 - 4 yr	G1	0 - 1 month	G1a	NA	Finland	4015611	3855779	3542556	93953.3	92886.7	811283
SRR9095198	PRJNA543520	6	0 - 4 yr	G1	0 - 1 month	G1a	NA	Finland	8881345	8766036	8761439	91273.3	89686.7	1817294
SRR9095190	PRJNA543520	6	0 - 4 yr	G1	0 - 1 month	G1a	NA	Finland	2818712	2758158	1544617	75486.7	74286.7	141538
SRR9095196	PRJNA543520	6	0 - 4 yr	G1	0 - 1 month	G1a	NA	Finland	692267	619442	417186	88766.7	87073.3	111632
SRR9095191	PRJNA543520	7	0 - 4 yr	G1	0 - 1 month	G1a	NA	Finland	2485329	2448979	2075149	81066.7	79413.3	505842
SRR9330588	PRJNA549787	6	0 - 4 yr	G1	0 - 1 month	G1a	F	South Africa	6719628	6312324	4537074	72080	69400	729697
SRR9330590	PRJNA549787	18	0 - 4 yr	G1	0 - 1 month	G1a	F	South Africa	5002157	4511278	3765035	79660	76420	625790
SRR13773580	PRJNA633576	0 - 30	0 - 4 yr	G1	0 - 1 month	G1a	M	USA	30705380	30690912	26686615	88320	87540	1963035
SRR13773581	PRJNA633576	0 - 30	0 - 4 yr	G1	0 - 1 month	G1a	F	USA	26066323	26053782	25926189	67933.3	65606.7	1703961
SRR13773582	PRJNA633576	0 - 30	0 - 4 yr	G1	0 - 1 month	G1a	M	USA	28548446	28532690	27683906	75213.3	73700	1712314
SRR13773583	PRJNA633576	0 - 30	0 - 4 yr	G1	0 - 1 month	G1a	M	USA	28817906	28798990	27673070	80200	78140	1433964
SRR13773584	PRJNA633576	0 - 30	0 - 4 yr	G1	0 - 1 month	G1a	F	USA	26426212	26412983	19868520	94620	93460	1297700
SRR13773585	PRJNA633576	0 - 30	0 - 4 yr	G1	0 - 1 month	G1a	M	USA	37043548	37026554	32396912	68613.3	66953.3	1489749
SRR13773586	PRJNA633576	0 - 30	0 - 4 yr	G1	0 - 1 month	G1a	M	USA	32293113	32277985	31014724	90693.3	89073.3	1639031
SRR13773587	PRJNA633576	0 - 30	0 - 4 yr	G1	0 - 1 month	G1a	M	USA	24483554	24470423	23157410	92113.3	90213.3	1632597
SRR13773588	PRJNA633576	0 - 30	0 - 4 yr	G1	0 - 1 month	G1a	M	USA	28496785	28483933	26797123	75553.3	74140	1709314
SRR13773589	PRJNA633576	0 - 30	0 - 4 yr	G1	0 - 1 month	G1a	F	USA	25863451	25851778	23400862	83553.3	81653.3	813576
SRR13773590	PRJNA633576	0 - 30	0 - 4 yr	G1	0 - 1 month	G1a	M	USA	27976363	27962275	27340565	65353.3	62646.7	1525696
SRR13773591	PRJNA633576	0 - 30	0 - 4 yr	G1	0 - 1 month	G1a	M	USA	33442943	33427543	30857357	80380	78686.7	1548350
SRR13773592	PRJNA633576	0 - 30	0 - 4 yr	G1	0 - 1 month	G1a	M	USA	20303276	20286606	18038598	91866.7	90720	1744988
SRR13773594	PRJNA633576	0 - 30	0 - 4 yr	G1	0 - 1 month	G1a	F	USA	24366459	24352679	20572636	87753.3	86333.3	1492694
SRR13773595	PRJNA633576	0 - 30	0 - 4 yr	G1	0 - 1 month	G1a	F	USA	23557863	23540626	21254938	91513.3	89846.7	1759314
SRR13773596	PRJNA633576	0 - 30	0 - 4 yr	G1	0 - 1 month	G1a	M	USA	15372161	15359694	12304963	83460	80206.7	1382281
SRR13773597	PRJNA633576	0 - 30	0 - 4 yr	G1	0 - 1 month	G1a	M	USA	28617284	28603523	23781395	94020	92306.7	1066897
SRR13773598	PRJNA633576	0 - 30	0 - 4 yr	G1	0 - 1 month	G1a	M	USA	28232007	28212870	28009728	75173.3	71186.7	1346557
SRR13773599	PRJNA633576	0 - 30	0 - 4 yr	G1	0 - 1 month	G1a	F	USA	30616344	30604417	30484189	80146.7	78466.7	1798325
SRR13773600	PRJNA633576	0 - 30	0 - 4 yr	G1	0 - 1 month	G1a	F	USA	21639802	21628826	20722609	87260	85706.7	1408092
SRR13773601	PRJNA633576	0 - 30	0 - 4 yr	G1	0 - 1 month	G1a	M	USA	27554636	27543142	20747094	83360	80913.3	1454581
SRR13773602	PRJNA633576	0 - 30	0 - 4 yr	G1	0 - 1 month	G1a	M	USA	26196956	26184791	24115215	66360	65026.7	1490665
SRR13773603	PRJNA633576	0 - 30	0 - 4 yr	G1	0 - 1 month	G1a	M	USA	23515460	23502693	22600736	87813.3	84400	1518235
SRR13773604	PRJNA633576	0 - 30	0 - 4 yr	G1	0 - 1 month	G1a	M	USA	19842121	19831300	19745029	95893.3	93673.3	1776870
SRR13773605	PRJNA633576	0 - 30	0 - 4 yr	G1	0 - 1 month	G1a	F	USA	26984875	26971322	25497522	80460	78193.3	1544489
SRR13773606	PRJNA633576	0 - 30	0 - 4 yr	G1	0 - 1 month	G1a	M	USA	21734024	21725394	20201699	69500	68213.3	1589230
SRR13773607	PRJNA633576	0 - 30	0 - 4 yr	G1	0 - 1 month	G1a	M	USA	26717446	26705256	26096437	90453.3	89466.7	1621727
SRR13773608	PRJNA633576	0 - 30	0 - 4 yr	G1	0 - 1 month	G1a	M	USA	25585633	25574005	22253778	81026.7	79333.3	1477843
SRR13773611	PRJNA633576	0 - 30	0 - 4 yr	G1	0 - 1 month	G1a	F	USA	26104085	26090267	25623037	90240	89473.3	1366576
SRR13773622	PRJNA633576	0 - 30	0 - 4 yr	G1	0 - 1 month	G1a	M	USA	30108898	30095745	25751812	83846.7	80800	1377317
SRR13773627	PRJNA633576	0 - 30	0 - 4 yr	G1	0 - 1 month	G1a	F	USA	31132124	31115706	29922567	78320	76733.3	1404806
SRR13773628	PRJNA633576	0 - 30	0 - 4 yr	G1	0 - 1 month	G1a	F	USA	20945590	20936687	20102551	92386.7	90773.3	1210907
SRR13773629	PRJNA633576	0 - 30	0 - 4 yr	G1	0 - 1 month	G1a	F	USA	26075594	26064092	24856624	70893.3	68946.7	1301037
SRR13773630	PRJNA633576	0 - 30	0 - 4 yr	G1	0 - 1 month	G1a	M	USA	30783011	30767765	29326749	81586.7	79393.3	1490447
SRR13773631	PRJNA633576	0 - 30	0 - 4 yr	G1	0 - 1 month	G1a	M	USA	29842687	29827473	28280688	82986.7	80833.3	1368964
SRR13773632	PRJNA633576	0 - 30	0 - 4 yr	G1	0 - 1 month	G1a	M	USA	30515093	30500619	25720360	90480	88840	1318689
SRR13773634	PRJNA633576	0 - 30	0 - 4 yr	G1	0 - 1 month	G1a	F	USA	15055138	15036933	12440260	89553.3	87920	1460464
SRR13773635	PRJNA633576	0 - 30	0 - 4 yr	G1	0 - 1 month	G1a	M	USA	39686550	39666737	39426974	84753.3	82360	1391822
SRR13773636	PRJNA633576	0 - 30	0 - 4 yr	G1	0 - 1 month	G1a	F	USA	28945836	28932707	28093950	85846.7	83266.7	1300261
SRR13773637	PRJNA633576	0 - 30	0 - 4 yr	G1	0 - 1 month	G1a	M	USA	23163367	23149357	22647369	85960	81573.3	1386546
SRR13773638	PRJNA633576	0 - 30	0 - 4 yr	G1	0 - 1 month	G1a	F	USA	25037036	25023906	23320666	82346.7	77980	1281499
SRR13773639	PRJNA633576	0 - 30	0 - 4 yr	G1	0 - 1 month	G1a	F	USA	25186299	25173454	23566867	82533.3	78493.3	1506548
SRR13773640	PRJNA633576	0 - 30	0 - 4 yr	G1	0 - 1 month	G1a	M	USA	27547567	27535583	22266651	89286.7	87813.3	1359988
SRR13773641	PRJNA633576	0 - 30	0 - 4 yr	G1	0 - 1 month	G1a	F	USA	22258519	22249711	18490584	89686.7	87420	1518069
SRR13773642	PRJNA633576	0 - 30	0 - 4 yr	G1	0 - 1 month	G1a	M	USA	36344398	36327076	34500392	83793.3	82300	1123728
SRR13773643	PRJNA633576	0 - 30	0 - 4 yr	G1	0 - 1 month	G1a	M	USA	27641613	27628931	20629592	88646.7	85440	1283695
SRR13773672	PRJNA633576	0 - 30	0 - 4 yr	G1	0 - 1 month	G1a	M	USA	24982721	24965154	23831202	73700	71260	1158128
SRR13773673	PRJNA633576	0 - 30	0 - 4 yr	G1	0 - 1 month	G1a	F	USA	30758488	30746926	30450471	78426.7	76580	1261487
SRR13773674	PRJNA633576	0 - 30	0 - 4 yr	G1	0 - 1 month	G1a	F	USA	20066164	20057197	19871130	67673.3	64366.7	1332798
SRR13773675	PRJNA633576	0 - 30	0 - 4 yr	G1	0 - 1 month	G1a	F	USA	29790551	29769715	27758937	70560	69206.7	1240556
SRR13773676	PRJNA633576	0 - 30	0 - 4 yr	G1	0 - 1 month	G1a	F	USA	29185054	29168799	28870506	68533.3	67360	1547433
SRR13773677	PRJNA633576	0 - 30	0 - 4 yr	G1	0 - 1 month	G1a	F	USA	21379104	21370013	15940256	91673.3	90180	1128257
SRR13773678	PRJNA633576	0 - 30	0 - 4 yr	G1	0 - 1 month	G1a	F	USA	26965681	26948059	23895046	82940	81100	1550712
SRR13773679	PRJNA633576	0 - 30	0 - 4 yr	G1	0 - 1 month	G1a	M	USA	21207614	21196346	18595263	88180	87160	1686612
SRR13773680	PRJNA633576	0 - 30	0 - 4 yr	G1	0 - 1 month	G1a	F	USA	23520698	23505586	19057573	90960	89320	1701712
SRR13773681	PRJNA633576	0 - 30	0 - 4 yr	G1	0 - 1 month	G1a	F	USA	22372677	22351555	18790315	81300	79860	1514359
SRR13773682	PRJNA633576	0 - 30	0 - 4 yr	G1	0 - 1 month	G1a	F	USA	23486176	23465266	20670462	87946.7	86186.7	1537234
SRR13773684	PRJNA633576	0 - 30	0 - 4 yr	G1	0 - 1 month	G1a	M	USA	17609531	17598316	15724803	86020	85000	1654480
SRR13773685	PRJNA633576	0 - 30	0 - 4 yr	G1	0 - 1 month	G1a	F	USA	14382706	14363731	11513585	82166.7	79573.3	1629646
SRR13773686	PRJNA633576	0 - 30	0 - 4 yr	G1	0 - 1 month	G1a	F	USA	26959763	26948402	24093043	73440	72213.3	1822138
SRR13773687	PRJNA633576	0 - 30	0 - 4 yr	G1	0 - 1 month	G1a	M	USA	25060905	25049256	22893875	83366.7	80473.3	1700426
SRR13773688	PRJNA633576	0 - 30	0 - 4 yr	G1	0 - 1 month	G1a	F	USA	35676523	35659347	29497280	92586.7	91120	1644138
SRR13773689	PRJNA633576	0 - 30	0 - 4 yr	G1	0 - 1 month	G1a	F	USA	22445221	22436662	20826539	94960	93800	1902132
SRR13773690	PRJNA633576	0 - 30	0 - 4 yr	G1	0 - 1 month	G1a	M	USA	31690597	31679163	22917596	88973.3	87120	1350912
SRR13773691	PRJNA633576	0 - 30	0 - 4 yr	G1	0 - 1 month	G1a	M	USA	26990795	26978812	22241511	77226.7	74706.7	1576832
SRR13773693	PRJNA633576	0 - 30	0 - 4 yr	G1	0 - 1 month	G1a	M	USA	24045926	24033977	19922442	80406.7	78166.7	1497990
SRR13773694	PRJNA633576	0 - 30	0 - 4 yr	G1	0 - 1 month	G1a	M	USA	15881633	15868521	14098406	87226.7	85946.7	1098600
SRR13773696	PRJNA633576	0 - 30	0 - 4 yr	G1	0 - 1 month	G1a	F	USA	28049243	28033254	27956511	91793.3	90273.3	1878890
SRR13773697	PRJNA633576	0 - 30	0 - 4 yr	G1	0 - 1 month	G1a	M	USA	23012146	22995251	19919293	84693.3	83566.7	1824138
SRR13773698	PRJNA633576	0 - 30	0 - 4 yr	G1	0 - 1 month	G1a	M	USA	34910706	34891592	32954507	90946.7	88920	1824803
SRR13773699	PRJNA633576	0 - 30	0 - 4 yr	G1	0 - 1 month	G1a	M	USA	31671196	31658895	27710141	87993.3	87346.7	1791205
SRR13773700	PRJNA633576	0 - 30	0 - 4 yr	G1	0 - 1 month	G1a	F	USA	24837199	24826483	20863999	94840	93153.3	1236173
SRR13773701	PRJNA633576	0 - 30	0 - 4 yr	G1	0 - 1 month	G1a	M	USA	28564446	28549233	23294647	86946.7	84666.7	1966780
SRR13773702	PRJNA633576	0 - 30	0 - 4 yr	G1	0 - 1 month	G1a	M	USA	18381123	18350974	10962799	87680	86686.7	1421369
SRR13773703	PRJNA633576	0 - 30	0 - 4 yr	G1	0 - 1 month	G1a	M	USA	28672082	28656338	26147062	78506.7	76993.3	1649185
SRR13773704	PRJNA633576	0 - 30	0 - 4 yr	G1	0 - 1 month	G1a	M	USA	25796408	25785627	24571121	87366.7	86046.7	1857037
SRR13773705	PRJNA633576	0 - 30	0 - 4 yr	G1	0 - 1 month	G1a	M	USA	29549903	29534520	24028623	82833.3	77693.3	1309686
SRR13773706	PRJNA633576	0 - 30	0 - 4 yr	G1	0 - 1 month	G1a	F	USA	25496336	25484971	24628646	86873.3	86093.3	1569276
SRR13773707	PRJNA633576	0 - 30	0 - 4 yr	G1	0 - 1 month	G1a	F	USA	35694685	35678463	30698485	81920	80413.3	1712717
SRR13773709	PRJNA633576	0 - 30	0 - 4 yr	G1	0 - 1 month	G1a	M	USA	31494112	31476691	18778532	66286.7	63180	1216139
SRR13773710	PRJNA633576	0 - 30	0 - 4 yr	G1	0 - 1 month	G1a	F	USA	27257337	27243573	25718124	87340	85660	1605298
SRR13773711	PRJNA633576	0 - 30	0 - 4 yr	G1	0 - 1 month	G1a	M	USA	31071178	31057600	27673639	85140	82053.3	1425294
SRR13773712	PRJNA633576	0 - 30	0 - 4 yr	G1	0 - 1 month	G1a	F	USA	24874452	24863728	18590028	94053.3	92766.7	1492100
SRR13773713	PRJNA633576	0 - 30	0 - 4 yr	G1	0 - 1 month	G1a	F	USA	32612640	32596343	30510676	84346.7	83446.7	1270009
SRR13773714	PRJNA633576	0 - 30	0 - 4 yr	G1	0 - 1 month	G1a	M	USA	32351225	32337003	25146962	86653.3	84173.3	1587355
SRR13773715	PRJNA633576	0 - 30	0 - 4 yr	G1	0 - 1 month	G1a	F	USA	36970178	36950821	24824847	87300	85066.7	1273233
SRR13773716	PRJNA633576	0 - 30	0 - 4 yr	G1	0 - 1 month	G1a	M	USA	26300708	26285730	21778019	80173.3	76133.3	1251750
SRR13773717	PRJNA633576	0 - 30	0 - 4 yr	G1	0 - 1 month	G1a	F	USA	23178250	23160383	16558432	94820	93293.3	1502735
SRR13773720	PRJNA633576	0 - 30	0 - 4 yr	G1	0 - 1 month	G1a	M	USA	32718031	32702126	31208218	84520	82873.3	1242957
SRR13773721	PRJNA633576	0 - 30	0 - 4 yr	G1	0 - 1 month	G1a	M	USA	30453842	30438269	28129051	82873.3	81020	1365996
SRR13773722	PRJNA633576	0 - 30	0 - 4 yr	G1	0 - 1 month	G1a	M	USA	26331781	26316429	24128820	89093.3	88113.3	1402823
SRR13773723	PRJNA633576	0 - 30	0 - 4 yr	G1	0 - 1 month	G1a	M	USA	27551161	27537714	26053898	87660	86920	1256149
SRR13773724	PRJNA633576	0 - 30	0 - 4 yr	G1	0 - 1 month	G1a	F	USA	30574983	30558601	28494284	77660	75673.3	1414964
SRR13773725	PRJNA633576	0 - 30	0 - 4 yr	G1	0 - 1 month	G1a	M	USA	31511430	31493996	29544051	88180	86526.7	1426144
SRR13773726	PRJNA633576	0 - 30	0 - 4 yr	G1	0 - 1 month	G1a	M	USA	16923081	16912483	13131416	89566.7	87060	1166190
SRR13773727	PRJNA633576	0 - 30	0 - 4 yr	G1	0 - 1 month	G1a	M	USA	10121673	10105203	7227923	87240	85266.7	1519657
SRR13773728	PRJNA633576	0 - 30	0 - 4 yr	G1	0 - 1 month	G1a	M	USA	23301047	23287124	21187000	86500	85013.3	1275943
SRR13773729	PRJNA633576	0 - 30	0 - 4 yr	G1	0 - 1 month	G1a	M	USA	32065935	32047053	30319373	92166.7	91060	1275504
SRR13773731	PRJNA633576	0 - 30	0 - 4 yr	G1	0 - 1 month	G1a	M	USA	36270893	36251736	26735555	82246.7	80586.7	1287392
SRR13773732	PRJNA633576	0 - 30	0 - 4 yr	G1	0 - 1 month	G1a	F	USA	27438564	27422617	25942736	81440	80393.3	1474255
SRR13773733	PRJNA633576	0 - 30	0 - 4 yr	G1	0 - 1 month	G1a	M	USA	30345140	30332219	29114832	86280	85160	1599885
SRR13773734	PRJNA633576	0 - 30	0 - 4 yr	G1	0 - 1 month	G1a	F	USA	26989254	26970783	25442370	92740	91106.7	1268878
SRR13773735	PRJNA633576	0 - 30	0 - 4 yr	G1	0 - 1 month	G1a	M	USA	26395004	26380155	25761972	84393.3	80446.7	1216943
SRR13773736	PRJNA633576	0 - 30	0 - 4 yr	G1	0 - 1 month	G1a	M	USA	12623000	12607745	10753462	85746.7	84526.7	1154974
SRR13773737	PRJNA633576	0 - 30	0 - 4 yr	G1	0 - 1 month	G1a	M	USA	31315670	31297108	29876293	86133.3	84926.7	1378295
SRR13773738	PRJNA633576	0 - 30	0 - 4 yr	G1	0 - 1 month	G1a	M	USA	23681116	23670139	22420123	90793.3	89940	1244156
SRR13773739	PRJNA633576	0 - 30	0 - 4 yr	G1	0 - 1 month	G1a	F	USA	39192083	39173874	38199480	84460	83380	1606274
SRR13773740	PRJNA633576	0 - 30	0 - 4 yr	G1	0 - 1 month	G1a	M	USA	24158935	24134682	23010543	84540	83080	1304985
SRR13773741	PRJNA633576	0 - 30	0 - 4 yr	G1	0 - 1 month	G1a	M	USA	28114581	28096783	27579455	53073.3	51613.3	889534
SRR13773743	PRJNA633576	0 - 30	0 - 4 yr	G1	0 - 1 month	G1a	M	USA	39466909	39449308	37743154	85993.3	84113.3	1116707
SRR13773744	PRJNA633576	0 - 30	0 - 4 yr	G1	0 - 1 month	G1a	F	USA	10678801	10666131	8846293	86106.7	84220	1503284
SRR13773745	PRJNA633576	0 - 30	0 - 4 yr	G1	0 - 1 month	G1a	F	USA	27795647	27783022	22879087	91653.3	89813.3	1030040
SRR13773746	PRJNA633576	0 - 30	0 - 4 yr	G1	0 - 1 month	G1a	F	USA	29977930	29958678	22421298	44126.7	42806.7	1098703
SRR13773747	PRJNA633576	0 - 30	0 - 4 yr	G1	0 - 1 month	G1a	M	USA	23791312	23771759	18931340	88593.3	87206.7	1213896
SRR13773748	PRJNA633576	0 - 30	0 - 4 yr	G1	0 - 1 month	G1a	M	USA	39748428	39732707	39574684	68420	66740	1504952
SRR13773749	PRJNA633576	0 - 30	0 - 4 yr	G1	0 - 1 month	G1a	F	USA	23194143	23179561	23039877	61046.7	59553.3	1119054
SRR13773750	PRJNA633576	0 - 30	0 - 4 yr	G1	0 - 1 month	G1a	M	USA	28151841	28132457	23957648	89373.3	87773.3	1338380
SRR13773751	PRJNA633576	0 - 30	0 - 4 yr	G1	0 - 1 month	G1a	F	USA	30008409	29994989	24631382	60640	59160	1308996
SRR13773752	PRJNA633576	0 - 30	0 - 4 yr	G1	0 - 1 month	G1a	M	USA	27793709	27781140	26408561	87386.7	84626.7	1449309
SRR13773754	PRJNA633576	0 - 30	0 - 4 yr	G1	0 - 1 month	G1a	M	USA	27925792	27911019	24588035	88860	87700	1274839
SRR13773755	PRJNA633576	0 - 30	0 - 4 yr	G1	0 - 1 month	G1a	M	USA	29110967	29092997	26322485	84013.3	82080	1550126
SRR13773756	PRJNA633576	0 - 30	0 - 4 yr	G1	0 - 1 month	G1a	M	USA	30315230	30298137	27739318	88280	85986.7	1473848
SRR13773757	PRJNA633576	0 - 30	0 - 4 yr	G1	0 - 1 month	G1a	F	USA	31175637	31160298	29993759	86206.7	84246.7	992181
SRR13773758	PRJNA633576	0 - 30	0 - 4 yr	G1	0 - 1 month	G1a	M	USA	29659137	29645025	28029978	86026.7	84453.3	1216678
SRR13773759	PRJNA633576	0 - 30	0 - 4 yr	G1	0 - 1 month	G1a	M	USA	24528998	24513370	24232743	33526.7	32713.3	869524
SRR13773760	PRJNA633576	0 - 30	0 - 4 yr	G1	0 - 1 month	G1a	M	USA	17517541	17502654	16747243	84380	82406.7	1179483
SRR13773762	PRJNA633576	0 - 30	0 - 4 yr	G1	0 - 1 month	G1a	F	USA	13403710	13386269	10746025	82406.7	79886.7	1616493
SRR13773763	PRJNA633576	0 - 30	0 - 4 yr	G1	0 - 1 month	G1a	F	USA	28165199	28148151	28016742	83580	82193.3	1840759
SRR13773764	PRJNA633576	0 - 30	0 - 4 yr	G1	0 - 1 month	G1a	F	USA	25194819	25183753	25090605	79620	76673.3	1682547
SRR13773765	PRJNA633576	0 - 30	0 - 4 yr	G1	0 - 1 month	G1a	F	USA	23140466	23128484	19936691	71886.7	69966.7	1565982
SRR13773766	PRJNA633576	0 - 30	0 - 4 yr	G1	0 - 1 month	G1a	F	USA	30177474	30161659	28487750	89866.7	87206.7	1617416
SRR13773767	PRJNA633576	0 - 30	0 - 4 yr	G1	0 - 1 month	G1a	F	USA	24691474	24675527	20254801	85986.7	84613.3	1318375
SRR13773768	PRJNA633576	0 - 30	0 - 4 yr	G1	0 - 1 month	G1a	F	USA	21200391	21190012	21118745	63953.3	62546.7	910911
SRR13773769	PRJNA633576	0 - 30	0 - 4 yr	G1	0 - 1 month	G1a	F	USA	26818445	26799726	25936444	77326.7	74873.3	1497179
SRR13773770	PRJNA633576	0 - 30	0 - 4 yr	G1	0 - 1 month	G1a	F	USA	32178039	32157263	31057346	79986.7	78406.7	1468351
SRR13773771	PRJNA633576	0 - 30	0 - 4 yr	G1	0 - 1 month	G1a	F	USA	31840415	31823085	27984503	90600	88546.7	1626562
SRR13773772	PRJNA633576	0 - 30	0 - 4 yr	G1	0 - 1 month	G1a	M	USA	31973469	31956002	31820073	86866.7	86226.7	1218150
SRR13773692	PRJNA633576	0 - 30	0 - 4 yr	G1	0 - 1 month	G1a	F	USA	17038862	17006726	4838611	90533.3	89273.3	1339781
SRR13773683	PRJNA633576	0 - 30	0 - 4 yr	G1	0 - 1 month	G1a	M	USA	7589993	7572897	4708932	84420	82560	1276102
SRR13740125	PRJNA695570	28	0 - 4 yr	G1	0 - 1 month	G1a	M	USA	5326018	4686966	4276978	85640	83673.3	1256403
ERR1449724	PRJEB12669	150	0 - 4 yr	G1	1 - 6 months	G1b	F	China	5236011	5150285	4097370	70106.7	67453.3	1257248
ERR1449723	PRJEB12669	150	0 - 4 yr	G1	1 - 6 months	G1b	F	China	3656108	3586601	2274749	78613.3	73740	626979
ERR2226299	PRJEB24015	174	0 - 4 yr	G1	1 - 6 months	G1b	M	United Kingdom	11442761	10326390	10307254	91013.3	89193.3	1430386
ERR2226295	PRJEB24015	175	0 - 4 yr	G1	1 - 6 months	G1b	F	United Kingdom	9718743	8987110	7861073	70033.3	68960	1640434
ERR2226301	PRJEB24015	176	0 - 4 yr	G1	1 - 6 months	G1b	M	United Kingdom	9385745	8736737	8725945	64893.3	63886.7	1632290
ERR2226289	PRJEB24015	178	0 - 4 yr	G1	1 - 6 months	G1b	F	United Kingdom	10272541	9798603	7226872	95613.3	94053.3	1311658
ERR4406810	PRJEB39610	32	0 - 4 yr	G1	1 - 6 months	G1b	M	United Kingdom	17611316	17174132	14928476	94333.3	92846.7	1485229
ERR4406836	PRJEB39610	32	0 - 4 yr	G1	1 - 6 months	G1b	F	United Kingdom	22512185	14185574	6216780	92813.3	91766.7	1254890
ERR4406955	PRJEB39610	32	0 - 4 yr	G1	1 - 6 months	G1b	F	United Kingdom	12540477	12389520	12383714	83486.7	82586.7	1410425
ERR4406611	PRJEB39610	33	0 - 4 yr	G1	1 - 6 months	G1b	F	United Kingdom	20290776	19978143	19962958	87073.3	86113.3	1556181
ERR4406921	PRJEB39610	33	0 - 4 yr	G1	1 - 6 months	G1b	M	United Kingdom	22709221	22333730	21325345	81533.3	80806.7	1377921
ERR4406937	PRJEB39610	33	0 - 4 yr	G1	1 - 6 months	G1b	F	United Kingdom	4484347	4380710	4378704	92766.7	92093.3	1099453
ERR4407009	PRJEB39610	33	0 - 4 yr	G1	1 - 6 months	G1b	F	United Kingdom	7517257	7385059	7377419	85253.3	84133.3	1792164
ERR4406692	PRJEB39610	34	0 - 4 yr	G1	1 - 6 months	G1b	M	United Kingdom	11990581	11805925	11798364	89906.7	88540	1258949
ERR4406741	PRJEB39610	34	0 - 4 yr	G1	1 - 6 months	G1b	F	United Kingdom	13999690	13613295	13602236	88166.7	87833.3	1464329
ERR4407037	PRJEB39610	34	0 - 4 yr	G1	1 - 6 months	G1b	M	United Kingdom	11851694	11685619	11672444	84513.3	82173.3	1498554
ERR4406662	PRJEB39610	35	0 - 4 yr	G1	1 - 6 months	G1b	F	United Kingdom	8511034	8350586	8322872	81606.7	79900	1649700
ERR4406804	PRJEB39610	35	0 - 4 yr	G1	1 - 6 months	G1b	M	United Kingdom	532648	506131	505088	87460	86686.7	180760
ERR4407022	PRJEB39610	36	0 - 4 yr	G1	1 - 6 months	G1b	F	United Kingdom	12896313	12696321	12687842	91613.3	90666.7	1183433
ERR4406602	PRJEB39610	37	0 - 4 yr	G1	1 - 6 months	G1b	M	United Kingdom	5987060	5848723	5227792	94186.7	92646.7	1517466
ERR4406863	PRJEB39610	37	0 - 4 yr	G1	1 - 6 months	G1b	F	United Kingdom	9391477	9136402	8962734	88160	87633.3	1610513
ERR4406634	PRJEB39610	38	0 - 4 yr	G1	1 - 6 months	G1b	F	United Kingdom	15847977	15670036	15663318	75246.7	74133.3	1588608
ERR4406648	PRJEB39610	38	0 - 4 yr	G1	1 - 6 months	G1b	F	United Kingdom	10846901	10705035	10698860	85306.7	83853.3	1464807
ERR4406794	PRJEB39610	38	0 - 4 yr	G1	1 - 6 months	G1b	M	United Kingdom	2960914	2844708	2843676	86180	85260	812104
ERR4406877	PRJEB39610	38	0 - 4 yr	G1	1 - 6 months	G1b	M	United Kingdom	20143736	19474984	19251174	89880	87780	1511291
ERR4406846	PRJEB39610	38	0 - 4 yr	G1	1 - 6 months	G1b	F	United Kingdom	9659243	5901596	3126484	89766.7	88840	784327
ERR4406966	PRJEB39610	39	0 - 4 yr	G1	1 - 6 months	G1b	M	United Kingdom	2749596	2622260	2418063	90593.3	89406.7	722850
ERR4406993	PRJEB39610	39	0 - 4 yr	G1	1 - 6 months	G1b	F	United Kingdom	17872552	17608146	17590056	89453.3	88806.7	1187997
ERR4407029	PRJEB39610	39	0 - 4 yr	G1	1 - 6 months	G1b	F	United Kingdom	10751478	10606619	10601470	86666.7	84620	1284832
ERR4406721	PRJEB39610	40	0 - 4 yr	G1	1 - 6 months	G1b	F	United Kingdom	12128782	11786373	11773979	89740	88413.3	1346616
ERR4406757	PRJEB39610	40	0 - 4 yr	G1	1 - 6 months	G1b	F	United Kingdom	12523268	12229519	12210058	87253.3	86660	1773536
ERR4406775	PRJEB39610	41	0 - 4 yr	G1	1 - 6 months	G1b	F	United Kingdom	7077283	6882192	6879433	89900	89173.3	1263783
ERR4406984	PRJEB39610	41	0 - 4 yr	G1	1 - 6 months	G1b	F	United Kingdom	17612666	17409811	17388277	85573.3	84506.7	1355320
ERR4406887	PRJEB39610	43	0 - 4 yr	G1	1 - 6 months	G1b	M	United Kingdom	35320266	34916296	30540439	88800	86706.7	1471767
ERR4406847	PRJEB39610	45	0 - 4 yr	G1	1 - 6 months	G1b	F	United Kingdom	8322206	8100625	8095829	91453.3	91006.7	1249096
ERR4406906	PRJEB39610	45	0 - 4 yr	G1	1 - 6 months	G1b	F	United Kingdom	17982275	17498858	17482896	90906.7	89173.3	1537170
ERR4406703	PRJEB39610	52	0 - 4 yr	G1	1 - 6 months	G1b	F	United Kingdom	18237521	17481487	17460598	87573.3	86366.7	1389218
ERR4406684	PRJEB39610	67	0 - 4 yr	G1	1 - 6 months	G1b	M	United Kingdom	19955492	19642766	19632255	88793.3	86826.7	1263937
ERR4406625	PRJEB39610	86	0 - 4 yr	G1	1 - 6 months	G1b	F	United Kingdom	12004343	11727620	11698415	83326.7	81340	1228947
ERR4406895	PRJEB39610	101	0 - 4 yr	G1	1 - 6 months	G1b	M	United Kingdom	6575554	6260367	3390886	72840	71173.3	1086163
SRR4408131	PRJNA290380	33	0 - 4 yr	G1	1 - 6 months	G1b	NA	Estonia	9402945	7173868	6075142	80546.7	77833.3	825592
SRR4408202	PRJNA290380	35	0 - 4 yr	G1	1 - 6 months	G1b	NA	Estonia	2360845	1739979	1563684	81653.3	80786.7	430036
SRR4408182	PRJNA290380	39	0 - 4 yr	G1	1 - 6 months	G1b	NA	Estonia	6384042	3956003	3691721	54413.3	52260	620020
SRR4408148	PRJNA290380	40	0 - 4 yr	G1	1 - 6 months	G1b	NA	Finland	9083410	5823281	5822269	63613.3	62433.3	607563
SRR4408065	PRJNA290380	40	0 - 4 yr	G1	1 - 6 months	G1b	NA	Estonia	11294407	9088827	7827580	75800	73486.7	525141
SRR4408077	PRJNA290380	41	0 - 4 yr	G1	1 - 6 months	G1b	NA	Estonia	16926389	14496208	14279266	84106.7	82473.3	535475
SRR4408084	PRJNA290380	42	0 - 4 yr	G1	1 - 6 months	G1b	NA	Finland	15489000	12139744	11588343	83273.3	81553.3	1265976
SRR4408166	PRJNA290380	42	0 - 4 yr	G1	1 - 6 months	G1b	NA	Finland	6699674	4252653	4250464	73300	72306.7	480395
SRR4408199	PRJNA290380	42	0 - 4 yr	G1	1 - 6 months	G1b	NA	Estonia	6693919	3912572	3648026	81886.7	79980	718057
SRR4305206	PRJNA290380	43	0 - 4 yr	G1	1 - 6 months	G1b	NA	Finland	2231750	1781928	1599019	69533.3	68113.3	218058
SRR4408162	PRJNA290380	43	0 - 4 yr	G1	1 - 6 months	G1b	NA	Finland	4690997	2677789	2677033	82720	81320	618697
SRR4408170	PRJNA290380	43	0 - 4 yr	G1	1 - 6 months	G1b	NA	Estonia	2500017	1265956	1265479	78480	77693.3	188034
SRR4408040	PRJNA290380	44	0 - 4 yr	G1	1 - 6 months	G1b	NA	Estonia	10617620	8572878	7548188	84740	80993.3	671717
SRR4408103	PRJNA290380	44	0 - 4 yr	G1	1 - 6 months	G1b	NA	Estonia	12717308	9814365	9142294	65140	63940	707939
SRR4408074	PRJNA290380	44	0 - 4 yr	G1	1 - 6 months	G1b	NA	Estonia	25103433	19499194	18305734	58593.3	56993.3	672027
SRR4408056	PRJNA290380	44	0 - 4 yr	G1	1 - 6 months	G1b	NA	Estonia	3975868	2598999	2046629	89293.3	87820	395594
SRR4408177	PRJNA290380	44	0 - 4 yr	G1	1 - 6 months	G1b	NA	Estonia	4963574	2825231	2813579	79860	78166.7	571890
SRR4408052	PRJNA290380	45	0 - 4 yr	G1	1 - 6 months	G1b	NA	Finland	18373307	16204566	15945623	73960	71960	352009
SRR4408139	PRJNA290380	45	0 - 4 yr	G1	1 - 6 months	G1b	NA	Estonia	6816553	5457925	4128687	76866.7	74753.3	472243
SRR4408175	PRJNA290380	46	0 - 4 yr	G1	1 - 6 months	G1b	NA	Finland	4505928	2565315	2409641	68180	65406.7	475581
SRR4408159	PRJNA290380	47	0 - 4 yr	G1	1 - 6 months	G1b	NA	Finland	21129992	17950604	17882398	61353.3	59540	479511
SRR4408189	PRJNA290380	49	0 - 4 yr	G1	1 - 6 months	G1b	NA	Estonia	1848213	1273341	1220632	85380	84546.7	89985
SRR4408108	PRJNA290380	51	0 - 4 yr	G1	1 - 6 months	G1b	NA	Finland	4960191	3635532	2992651	77953.3	76713.3	403348
SRR4408156	PRJNA290380	51	0 - 4 yr	G1	1 - 6 months	G1b	NA	Finland	4547688	2815133	2795840	66600	64226.7	331279
SRR4408125	PRJNA290380	52	0 - 4 yr	G1	1 - 6 months	G1b	NA	Finland	17651106	14988425	13191766	32366.7	31080	525802
SRR4408163	PRJNA290380	52	0 - 4 yr	G1	1 - 6 months	G1b	NA	Finland	3863597	2454624	2454205	48166.7	46366.7	256842
SRR4408181	PRJNA290380	55	0 - 4 yr	G1	1 - 6 months	G1b	NA	Finland	9074886	8116485	3707002	86000	83906.7	590868
SRR4408161	PRJNA290380	55	0 - 4 yr	G1	1 - 6 months	G1b	NA	Finland	2783677	2090093	1749628	86980	84733.3	340506
SRR4408169	PRJNA290380	57	0 - 4 yr	G1	1 - 6 months	G1b	NA	Finland	3633059	2285603	2282322	29526.7	28473.3	253120
SRR4408075	PRJNA290380	58	0 - 4 yr	G1	1 - 6 months	G1b	NA	Finland	8978811	7520454	6478630	84053.3	80220	875437
SRR4408196	PRJNA290380	60	0 - 4 yr	G1	1 - 6 months	G1b	NA	Estonia	3168084	1945997	1718479	54533.3	52780	279726
SRR4408117	PRJNA290380	62	0 - 4 yr	G1	1 - 6 months	G1b	NA	Estonia	18079474	15058967	13069100	68373.3	67113.3	703990
SRR4408205	PRJNA290380	66	0 - 4 yr	G1	1 - 6 months	G1b	NA	Finland	8410740	5540703	5093411	66566.7	65253.3	495873
SRR4408204	PRJNA290380	66	0 - 4 yr	G1	1 - 6 months	G1b	NA	Finland	4286187	2755792	2754841	71813.3	69006.7	335103
SRR4408100	PRJNA290380	70	0 - 4 yr	G1	1 - 6 months	G1b	NA	Finland	8587791	6943696	4713037	26073.3	25193.3	514724
SRR4408092	PRJNA290380	74	0 - 4 yr	G1	1 - 6 months	G1b	NA	Finland	5752276	4082385	3498925	80320	77300	952014
SRR4408210	PRJNA290380	78	0 - 4 yr	G1	1 - 6 months	G1b	NA	Finland	2695244	1993632	1758943	80280	78020	225196
SRR4305340	PRJNA290380	86	0 - 4 yr	G1	1 - 6 months	G1b	NA	Finland	11896464	9961376	8593491	67733.3	65260	429060
SRR4305272	PRJNA290380	91	0 - 4 yr	G1	1 - 6 months	G1b	NA	Russia	20464477	17924142	17902544	66813.3	63693.3	181968
SRR4305403	PRJNA290380	92	0 - 4 yr	G1	1 - 6 months	G1b	NA	Russia	8216282	6908476	6514729	81046.7	80060	1029691
SRR4305202	PRJNA290380	96	0 - 4 yr	G1	1 - 6 months	G1b	NA	Finland	21374620	19293296	14031783	75526.7	70333.3	319049
SRR4305496	PRJNA290380	103	0 - 4 yr	G1	1 - 6 months	G1b	NA	Russia	7571060	7206216	6217643	69000	67100	455117
SRR4305205	PRJNA290380	103	0 - 4 yr	G1	1 - 6 months	G1b	NA	Finland	5581656	3657696	3496404	71993.3	68853.3	426227
SRR4408106	PRJNA290380	105	0 - 4 yr	G1	1 - 6 months	G1b	NA	Finland	15644046	13414125	11874773	46053.3	44613.3	572471
SRR4408072	PRJNA290380	108	0 - 4 yr	G1	1 - 6 months	G1b	NA	Estonia	16817604	10961984	10960910	77733.3	75046.7	712515
SRR4408197	PRJNA290380	108	0 - 4 yr	G1	1 - 6 months	G1b	NA	Estonia	4534368	2265082	2146630	84760	83880	436577
SRR4408064	PRJNA290380	109	0 - 4 yr	G1	1 - 6 months	G1b	NA	Estonia	7795451	5269403	4906287	84260	82606.7	701949
SRR4408037	PRJNA290380	111	0 - 4 yr	G1	1 - 6 months	G1b	NA	Estonia	10294846	8955482	8612968	77573.3	75020	862558
SRR4408130	PRJNA290380	113	0 - 4 yr	G1	1 - 6 months	G1b	NA	Finland	8634436	6449232	5384327	38253.3	37186.7	555464
SRR4305207	PRJNA290380	113	0 - 4 yr	G1	1 - 6 months	G1b	NA	Finland	5814308	3895315	3538799	71466.7	69666.7	421257
SRR4408087	PRJNA290380	114	0 - 4 yr	G1	1 - 6 months	G1b	NA	Finland	7787664	5745328	4736783	67520	65200	567914
SRR4408201	PRJNA290380	115	0 - 4 yr	G1	1 - 6 months	G1b	NA	Finland	7366843	4736312	4736115	67720	65973.3	532597
SRR4408022	PRJNA290380	117	0 - 4 yr	G1	1 - 6 months	G1b	NA	Finland	7802034	6282165	5374764	85260	83060	1020024
SRR4408082	PRJNA290380	118	0 - 4 yr	G1	1 - 6 months	G1b	NA	Finland	3603246	2588218	1907818	61986.7	60593.3	377986
SRR4408049	PRJNA290380	119	0 - 4 yr	G1	1 - 6 months	G1b	NA	Finland	10085618	8654427	8653207	42320	40266.7	457505
SRR4408085	PRJNA290380	119	0 - 4 yr	G1	1 - 6 months	G1b	NA	Finland	20511193	17046017	16595514	88026.7	86813.3	576917
SRR4408095	PRJNA290380	120	0 - 4 yr	G1	1 - 6 months	G1b	NA	Estonia	16394529	13900989	13223720	54706.7	52813.3	548151
SRR4408067	PRJNA290380	121	0 - 4 yr	G1	1 - 6 months	G1b	NA	Finland	14469322	11719564	11199650	61320	58800	625338
SRR4408152	PRJNA290380	121	0 - 4 yr	G1	1 - 6 months	G1b	NA	Finland	25946554	23801363	23786985	84140	82320	1063378
SRR4408127	PRJNA290380	121	0 - 4 yr	G1	1 - 6 months	G1b	NA	Estonia	22026859	18788143	18066734	66866.7	64793.3	567340
SRR4408188	PRJNA290380	121	0 - 4 yr	G1	1 - 6 months	G1b	NA	Finland	6863025	4472931	4410604	82526.7	79193.3	814927
SRR4305204	PRJNA290380	122	0 - 4 yr	G1	1 - 6 months	G1b	NA	Finland	19332534	17253156	14824717	62153.3	59600	220394
SRR4305406	PRJNA290380	122	0 - 4 yr	G1	1 - 6 months	G1b	NA	Russia	8753260	6255820	6244320	79793.3	78160	588850
SRR4408193	PRJNA290380	122	0 - 4 yr	G1	1 - 6 months	G1b	NA	Estonia	3115155	1821048	1663092	79166.7	77460	426946
SRR4408041	PRJNA290380	122	0 - 4 yr	G1	1 - 6 months	G1b	NA	Estonia	7776146	5723555	4702680	60760	59473.3	534504
SRR4408203	PRJNA290380	123	0 - 4 yr	G1	1 - 6 months	G1b	NA	Finland	5932818	3520586	3246814	85766.7	83746.7	585299
SRR4305373	PRJNA290380	124	0 - 4 yr	G1	1 - 6 months	G1b	NA	Finland	3781670	2572669	2326459	49353.3	47353.3	277100
SRR4408123	PRJNA290380	125	0 - 4 yr	G1	1 - 6 months	G1b	NA	Finland	7390536	5596330	4763773	77433.3	74666.7	653867
SRR4408185	PRJNA290380	127	0 - 4 yr	G1	1 - 6 months	G1b	NA	Estonia	6817850	4377974	3967620	70733.3	69153.3	632633
SRR4408235	PRJNA290380	130	0 - 4 yr	G1	1 - 6 months	G1b	NA	Estonia	3785548	3454527	3449845	69586.7	67900	233292
SRR4305334	PRJNA290380	130	0 - 4 yr	G1	1 - 6 months	G1b	NA	Finland	11973151	10988051	10302612	32473.3	31320	228297
SRR4305488	PRJNA290380	131	0 - 4 yr	G1	1 - 6 months	G1b	NA	Russia	9550145	8449007	7579725	65153.3	63546.7	491214
SRR4408057	PRJNA290380	132	0 - 4 yr	G1	1 - 6 months	G1b	NA	Finland	7703540	6571877	6213489	40793.3	38593.3	551910
SRR4408104	PRJNA290380	134	0 - 4 yr	G1	1 - 6 months	G1b	NA	Estonia	13974997	11288337	10451180	81646.7	80340	763874
SRR4408086	PRJNA290380	135	0 - 4 yr	G1	1 - 6 months	G1b	NA	Estonia	9537348	7895533	6886813	72606.7	69000	614442
SRR4408149	PRJNA290380	136	0 - 4 yr	G1	1 - 6 months	G1b	NA	Finland	23492978	17286067	15789545	76613.3	74553.3	878047
SRR4408051	PRJNA290380	136	0 - 4 yr	G1	1 - 6 months	G1b	NA	Estonia	14893494	12758862	12242662	65166.7	62860	461531
SRR4305376	PRJNA290380	136	0 - 4 yr	G1	1 - 6 months	G1b	NA	Finland	7024059	4475389	4319154	72873.3	68866.7	801819
SRR4305368	PRJNA290380	139	0 - 4 yr	G1	1 - 6 months	G1b	NA	Russia	10497921	9119497	8977989	55153.3	52793.3	97676
SRR4305407	PRJNA290380	143	0 - 4 yr	G1	1 - 6 months	G1b	NA	Russia	10723650	7919694	7917476	79486.7	78020	853702
SRR4305356	PRJNA290380	144	0 - 4 yr	G1	1 - 6 months	G1b	NA	Russia	11102668	9854294	8539162	72360	70733.3	792101
SRR4408048	PRJNA290380	150	0 - 4 yr	G1	1 - 6 months	G1b	NA	Estonia	7080270	5306534	3917965	71546.7	69426.7	430046
SRR4305286	PRJNA290380	154	0 - 4 yr	G1	1 - 6 months	G1b	NA	Russia	19587744	15940558	14400092	79880	78113.3	222706
SRR4305515	PRJNA290380	158	0 - 4 yr	G1	1 - 6 months	G1b	NA	Russia	10547704	9658459	8600388	72900	71473.3	620886
SRR4408059	PRJNA290380	159	0 - 4 yr	G1	1 - 6 months	G1b	NA	Finland	20665338	17790952	16324508	83873.3	82146.7	526901
SRR4305483	PRJNA290380	162	0 - 4 yr	G1	1 - 6 months	G1b	NA	Russia	3972623	3534969	3075735	69000	67553.3	284146
SRR4305414	PRJNA290380	162	0 - 4 yr	G1	1 - 6 months	G1b	NA	Russia	13102871	9580179	8484251	80353.3	78733.3	733225
SRR4305508	PRJNA290380	169	0 - 4 yr	G1	1 - 6 months	G1b	NA	Russia	10982180	9956841	8938593	79233.3	77906.7	887615
SRR4305032	PRJNA290380	173	0 - 4 yr	G1	1 - 6 months	G1b	NA	Russia	6537692	5993292	4868320	71586.7	69133.3	761844
SRR4305267	PRJNA290380	175	0 - 4 yr	G1	1 - 6 months	G1b	NA	Russia	26092572	23270040	23266617	75280	74113.3	670457
SRR4408081	PRJNA290380	177	0 - 4 yr	G1	1 - 6 months	G1b	NA	Estonia	15188226	12814928	10944141	45073.3	42680	562374
SRR4305361	PRJNA290380	179	0 - 4 yr	G1	1 - 6 months	G1b	NA	Russia	10696184	8433261	8424099	74280	72053.3	629151
SRR7351917	PRJNA345144	90	0 - 4 yr	G1	1 - 6 months	G1b	F	New Zeland	1485924	1480926	687021	77660	73026.7	91108
SRR7351932	PRJNA345144	90	0 - 4 yr	G1	1 - 6 months	G1b	M	New Zeland	8850048	8829537	8696251	78873.3	77906.7	849867
SRR7352036	PRJNA345144	90	0 - 4 yr	G1	1 - 6 months	G1b	F	New Zeland	14819292	14746028	14224880	87760	85506.7	770043
SRR7351916	PRJNA345144	90	0 - 4 yr	G1	1 - 6 months	G1b	F	New Zeland	13694861	13670912	12919319	83746.7	81153.3	638710
SRR7352035	PRJNA345144	90	0 - 4 yr	G1	1 - 6 months	G1b	F	New Zeland	17452660	17376446	17362014	84106.7	83326.7	821745
SRR7411317	PRJNA345144	90	0 - 4 yr	G1	1 - 6 months	G1b	F	New Zeland	7982154	7947998	7131797	82853.3	81640	832981
SRR7351778	PRJNA345144	90	0 - 4 yr	G1	1 - 6 months	G1b	M	New Zeland	22658748	22538142	22135944	87046.7	85526.7	989721
SRR7411310	PRJNA345144	90	0 - 4 yr	G1	1 - 6 months	G1b	F	New Zeland	8712358	8678297	8655691	77586.7	76046.7	710028
SRR7411312	PRJNA345144	90	0 - 4 yr	G1	1 - 6 months	G1b	F	New Zeland	12842396	12798155	12131993	82106.7	79946.7	467431
SRR7411378	PRJNA345144	90	0 - 4 yr	G1	1 - 6 months	G1b	F	New Zeland	11417013	11368698	8993006	84113.3	82080	883174
SRR7352084	PRJNA345144	90	0 - 4 yr	G1	1 - 6 months	G1b	M	New Zeland	15480984	15450551	11986786	91593.3	89100	893741
SRR7351948	PRJNA345144	90	0 - 4 yr	G1	1 - 6 months	G1b	F	New Zeland	15744107	15678329	13487762	77906.7	75960	900910
SRR7352083	PRJNA345144	90	0 - 4 yr	G1	1 - 6 months	G1b	M	New Zeland	44645244	44567661	38005607	86140	84240	545604
SRR7411392	PRJNA345144	90	0 - 4 yr	G1	1 - 6 months	G1b	F	New Zeland	12136804	12084070	11911856	85613.3	84940	971682
SRR7351743	PRJNA345144	90	0 - 4 yr	G1	1 - 6 months	G1b	M	New Zeland	10966937	10943378	10640358	80686.7	77533.3	777789
SRR7351947	PRJNA345144	90	0 - 4 yr	G1	1 - 6 months	G1b	M	New Zeland	11892621	11842089	10274936	77853.3	76260	1038600
SRR7351849	PRJNA345144	90	0 - 4 yr	G1	1 - 6 months	G1b	F	New Zeland	16356903	16281719	15940851	86993.3	85786.7	883468
SRR7351952	PRJNA345144	90	0 - 4 yr	G1	1 - 6 months	G1b	M	New Zeland	9552362	9526832	9303098	86580	84973.3	850854
SRR7411377	PRJNA345144	90	0 - 4 yr	G1	1 - 6 months	G1b	M	New Zeland	13249359	13202653	9823202	86620	84713.3	907234
SRR7351850	PRJNA345144	90	0 - 4 yr	G1	1 - 6 months	G1b	M	New Zeland	14466289	14400650	13998057	82240	80820	673537
SRR7411376	PRJNA345144	90	0 - 4 yr	G1	1 - 6 months	G1b	F	New Zeland	9534464	9493057	9488583	80920	79666.7	963010
SRR7351779	PRJNA345144	90	0 - 4 yr	G1	1 - 6 months	G1b	M	New Zeland	14544114	14472741	12971262	90126.7	88373.3	888148
SRR7351776	PRJNA345144	90	0 - 4 yr	G1	1 - 6 months	G1b	M	New Zeland	14999577	14923129	14918836	78833.3	76593.3	803610
SRR7411396	PRJNA345144	90	0 - 4 yr	G1	1 - 6 months	G1b	M	New Zeland	15036341	14972484	14071513	86380	85166.7	651144
SRR7351958	PRJNA345144	90	0 - 4 yr	G1	1 - 6 months	G1b	M	New Zeland	6921666	6902959	6902238	89426.7	88393.3	1057237
SRR7352082	PRJNA345144	90	0 - 4 yr	G1	1 - 6 months	G1b	F	New Zeland	16785480	16745858	11166825	84360	82173.3	1220508
SRR7351851	PRJNA345144	90	0 - 4 yr	G1	1 - 6 months	G1b	M	New Zeland	15771105	15703983	15695303	83026.7	79940	596482
SRR7411375	PRJNA345144	90	0 - 4 yr	G1	1 - 6 months	G1b	M	New Zeland	15250923	15189821	12089273	92306.7	88080	618755
SRR7411382	PRJNA345144	90	0 - 4 yr	G1	1 - 6 months	G1b	M	New Zeland	14672845	14608152	12393274	82413.3	80393.3	723486
SRR7351742	PRJNA345144	90	0 - 4 yr	G1	1 - 6 months	G1b	F	New Zeland	17252650	17222932	12678206	54686.7	52733.3	668580
SRR7352081	PRJNA345144	90	0 - 4 yr	G1	1 - 6 months	G1b	M	New Zeland	20460511	20419025	20388161	76820	74800	433582
SRR7411380	PRJNA345144	90	0 - 4 yr	G1	1 - 6 months	G1b	M	New Zeland	15345685	15288178	11880215	65106.7	60520	730183
SRR7411381	PRJNA345144	90	0 - 4 yr	G1	1 - 6 months	G1b	F	New Zeland	9406552	9364508	9362822	88553.3	87560	1013928
SRR7351777	PRJNA345144	90	0 - 4 yr	G1	1 - 6 months	G1b	F	New Zeland	13622765	13556738	12758347	78160	75353.3	790081
SRR7411379	PRJNA345144	90	0 - 4 yr	G1	1 - 6 months	G1b	F	New Zeland	8240460	8205454	8203440	83426.7	83000	982577
SRR7352080	PRJNA345144	90	0 - 4 yr	G1	1 - 6 months	G1b	M	New Zeland	1382555	1378731	981651	79560	75893.3	132091
SRR7351956	PRJNA345144	90	0 - 4 yr	G1	1 - 6 months	G1b	M	New Zeland	11447565	11423331	11278316	63833.3	61360	154831
SRR7351951	PRJNA345144	90	0 - 4 yr	G1	1 - 6 months	G1b	F	New Zeland	17004461	16972320	16576036	85280	83853.3	678960
SRR7351741	PRJNA345144	90	0 - 4 yr	G1	1 - 6 months	G1b	F	New Zeland	8381471	8354427	7929973	82626.7	80766.7	1038638
SRR7352079	PRJNA345144	90	0 - 4 yr	G1	1 - 6 months	G1b	M	New Zeland	27813399	27765153	26002274	82713.3	81066.7	248637
SRR7351905	PRJNA345144	90	0 - 4 yr	G1	1 - 6 months	G1b	M	New Zeland	11041085	11012599	11008042	78353.3	75506.7	781591
SRR7411331	PRJNA345144	90	0 - 4 yr	G1	1 - 6 months	G1b	M	New Zeland	10565724	10524006	8846186	81726.7	80006.7	1347410
SRR7411369	PRJNA345144	90	0 - 4 yr	G1	1 - 6 months	G1b	F	New Zeland	8502046	8460922	8459758	92420	91653.3	1040936
SRR7411370	PRJNA345144	90	0 - 4 yr	G1	1 - 6 months	G1b	F	New Zeland	14112235	14060967	14048338	85340	83820	554662
SRR7352069	PRJNA345144	90	0 - 4 yr	G1	1 - 6 months	G1b	F	New Zeland	14621574	14591117	9531502	70526.7	68300	643294
SRR7351736	PRJNA345144	90	0 - 4 yr	G1	1 - 6 months	G1b	F	New Zeland	13913080	13883053	13879066	88173.3	86600	776226
SRR7411329	PRJNA345144	90	0 - 4 yr	G1	1 - 6 months	G1b	F	New Zeland	19135610	19059322	18911361	89780	88113.3	72582
SRR7351953	PRJNA345144	90	0 - 4 yr	G1	1 - 6 months	G1b	F	New Zeland	16451054	16409902	16379526	83466.7	81946.7	894549
SRR7411330	PRJNA345144	90	0 - 4 yr	G1	1 - 6 months	G1b	F	New Zeland	10448790	10408040	10271509	75753.3	71080	899776
SRR7411335	PRJNA345144	90	0 - 4 yr	G1	1 - 6 months	G1b	M	New Zeland	14264849	14199943	11115439	79513.3	77953.3	1433624
SRR7351740	PRJNA345144	90	0 - 4 yr	G1	1 - 6 months	G1b	M	New Zeland	9701013	9674212	9660276	83353.3	82233.3	978476
SRR7351852	PRJNA345144	90	0 - 4 yr	G1	1 - 6 months	G1b	F	New Zeland	12755525	12693231	12690092	80773.3	79160	901432
SRR7411332	PRJNA345144	90	0 - 4 yr	G1	1 - 6 months	G1b	M	New Zeland	15110019	15040483	14892129	88613.3	87306.7	682370
SRR7351737	PRJNA345144	90	0 - 4 yr	G1	1 - 6 months	G1b	F	New Zeland	11885923	11865864	6439794	66760	63533.3	1001758
SRR7351955	PRJNA345144	90	0 - 4 yr	G1	1 - 6 months	G1b	M	New Zeland	13608096	13578606	13556711	83300	82506.7	949220
SRR7411336	PRJNA345144	90	0 - 4 yr	G1	1 - 6 months	G1b	M	New Zeland	19241944	19167300	19111671	82386.7	79660	705222
SRR7411333	PRJNA345144	90	0 - 4 yr	G1	1 - 6 months	G1b	F	New Zeland	11072562	11017054	11009129	82386.7	81146.7	925892
SRR7411334	PRJNA345144	90	0 - 4 yr	G1	1 - 6 months	G1b	F	New Zeland	13210583	13156015	10208918	88900	87313.3	697400
SRR7351856	PRJNA345144	90	0 - 4 yr	G1	1 - 6 months	G1b	F	New Zeland	13165934	13138351	13113696	80700	79173.3	686577
SRR7351845	PRJNA345144	90	0 - 4 yr	G1	1 - 6 months	G1b	F	New Zeland	11986672	11927741	9507018	82346.7	80613.3	1243785
SRR7411337	PRJNA345144	90	0 - 4 yr	G1	1 - 6 months	G1b	F	New Zeland	9797722	9750839	9736356	87820	86673.3	939754
SRR7411338	PRJNA345144	90	0 - 4 yr	G1	1 - 6 months	G1b	M	New Zeland	8094700	8059676	7345974	91533.3	90100	1112701
SRR7351846	PRJNA345144	90	0 - 4 yr	G1	1 - 6 months	G1b	M	New Zeland	14791473	14723795	11290587	88026.7	85766.7	858053
SRR7352078	PRJNA345144	90	0 - 4 yr	G1	1 - 6 months	G1b	F	New Zeland	17004435	16965970	16898128	81920	79520	652403
SRR7411358	PRJNA345144	90	0 - 4 yr	G1	1 - 6 months	G1b	M	New Zeland	10396772	10354656	9936163	89933.3	87433.3	671991
SRR7351906	PRJNA345144	90	0 - 4 yr	G1	1 - 6 months	G1b	M	New Zeland	9443031	9408690	9407343	89893.3	89160	1016417
SRR7351782	PRJNA345144	90	0 - 4 yr	G1	1 - 6 months	G1b	F	New Zeland	12427281	12360251	11255758	85153.3	84006.7	900606
SRR7351783	PRJNA345144	90	0 - 4 yr	G1	1 - 6 months	G1b	M	New Zeland	12685966	12617460	9455260	85480	84720	881725
SRR7351780	PRJNA345144	90	0 - 4 yr	G1	1 - 6 months	G1b	F	New Zeland	11565823	11515787	8682091	86500	84173.3	985948
SRR7351739	PRJNA345144	90	0 - 4 yr	G1	1 - 6 months	G1b	F	New Zeland	12553571	12532325	11141241	80153.3	77766.7	1187165
SRR7351733	PRJNA345144	90	0 - 4 yr	G1	1 - 6 months	G1b	M	New Zeland	21079408	21049078	20250265	79673.3	78086.7	549116
SRR7351732	PRJNA345144	90	0 - 4 yr	G1	1 - 6 months	G1b	M	New Zeland	12328768	12309178	11683909	75433.3	71980	636270
SRR7352068	PRJNA345144	90	0 - 4 yr	G1	1 - 6 months	G1b	M	New Zeland	10330228	10303595	10299296	79880	79040	977398
SRR7351836	PRJNA345144	90	0 - 4 yr	G1	1 - 6 months	G1b	M	New Zeland	14302736	14276297	14265956	84586.7	83233.3	495479
SRR7351835	PRJNA345144	90	0 - 4 yr	G1	1 - 6 months	G1b	F	New Zeland	7297491	7272938	7271928	85680	85160	998863
SRR7351831	PRJNA345144	90	0 - 4 yr	G1	1 - 6 months	G1b	F	New Zeland	6548540	6526173	6520344	89933.3	88746.7	1084767
SRR7351781	PRJNA345144	90	0 - 4 yr	G1	1 - 6 months	G1b	F	New Zeland	17577701	17501515	15085525	85606.7	81720	842674
SRR7351827	PRJNA345144	90	0 - 4 yr	G1	1 - 6 months	G1b	M	New Zeland	8715981	8685161	8684326	86826.7	85733.3	1033582
SRR7352021	PRJNA345144	90	0 - 4 yr	G1	1 - 6 months	G1b	M	New Zeland	19702359	19651208	17455093	80486.7	79380	462838
SRR7351674	PRJNA345144	90	0 - 4 yr	G1	1 - 6 months	G1b	M	New Zeland	10188449	10166885	9492224	88473.3	87733.3	1077796
SRR7411300	PRJNA345144	90	0 - 4 yr	G1	1 - 6 months	G1b	F	New Zeland	14607059	14551877	14538724	74893.3	73633.3	706937
SRR7411299	PRJNA345144	90	0 - 4 yr	G1	1 - 6 months	G1b	F	New Zeland	18109358	18036719	12640882	74906.7	70713.3	637737
SRR7351814	PRJNA345144	90	0 - 4 yr	G1	1 - 6 months	G1b	M	New Zeland	13683677	13646374	13642532	87426.7	85273.3	883294
SRR7351771	PRJNA345144	90	0 - 4 yr	G1	1 - 6 months	G1b	M	New Zeland	13437256	13416439	10555793	77600	72786.7	684006
SRR7352048	PRJNA345144	90	0 - 4 yr	G1	1 - 6 months	G1b	M	New Zeland	10398304	10368634	9061825	81826.7	80826.7	786166
SRR7352053	PRJNA345144	90	0 - 4 yr	G1	1 - 6 months	G1b	F	New Zeland	12559587	12518068	11651383	66726.7	65733.3	873858
SRR7352054	PRJNA345144	90	0 - 4 yr	G1	1 - 6 months	G1b	M	New Zeland	9538210	9515525	9513178	89133.3	87346.7	767052
SRR7352051	PRJNA345144	90	0 - 4 yr	G1	1 - 6 months	G1b	M	New Zeland	17329262	17275149	15944564	85260	84073.3	763347
SRR7352050	PRJNA345144	90	0 - 4 yr	G1	1 - 6 months	G1b	F	New Zeland	10349079	10328284	10323971	58986.7	57980	556095
SRR7352047	PRJNA345144	90	0 - 4 yr	G1	1 - 6 months	G1b	M	New Zeland	7342463	7326762	7319003	71520	69580	999677
SRR7411264	PRJNA345144	90	0 - 4 yr	G1	1 - 6 months	G1b	F	New Zeland	13984343	13926291	13564652	80773.3	78753.3	715570
SRR7352058	PRJNA345144	90	0 - 4 yr	G1	1 - 6 months	G1b	M	New Zeland	13923072	13893649	13528703	84180	81433.3	821153
SRR7411262	PRJNA345144	90	0 - 4 yr	G1	1 - 6 months	G1b	F	New Zeland	13903056	13839160	12074504	72246.7	70986.7	813740
SRR7411374	PRJNA345144	90	0 - 4 yr	G1	1 - 6 months	G1b	F	New Zeland	18970669	18884074	16925106	84580	83760	501046
SRR7351999	PRJNA345144	90	0 - 4 yr	G1	1 - 6 months	G1b	M	New Zeland	14583836	14551886	14424383	84700	83240	789443
SRR7411263	PRJNA345144	90	0 - 4 yr	G1	1 - 6 months	G1b	F	New Zeland	13975137	13919972	12686988	86360	83760	1177829
SRR7351882	PRJNA345144	90	0 - 4 yr	G1	1 - 6 months	G1b	F	New Zeland	13632190	13595660	13021123	85846.7	84226.7	271891
SRR7411373	PRJNA345144	90	0 - 4 yr	G1	1 - 6 months	G1b	M	New Zeland	14647538	14588681	14578309	75686.7	74306.7	349476
SRR7351675	PRJNA345144	90	0 - 4 yr	G1	1 - 6 months	G1b	F	New Zeland	13004603	12972291	12970958	82233.3	81026.7	774258
SRR7351671	PRJNA345144	90	0 - 4 yr	G1	1 - 6 months	G1b	M	New Zeland	12226640	12194984	12159315	93206.7	91473.3	774599
SRR7352066	PRJNA345144	90	0 - 4 yr	G1	1 - 6 months	G1b	M	New Zeland	13622770	13583936	13580802	85766.7	82713.3	780860
SRR7352059	PRJNA345144	90	0 - 4 yr	G1	1 - 6 months	G1b	F	New Zeland	9843897	9826713	9822699	81506.7	80466.7	743772
SRR7411304	PRJNA345144	90	0 - 4 yr	G1	1 - 6 months	G1b	F	New Zeland	31360965	31095573	6233026	64073.3	62060	890899
SRR7411303	PRJNA345144	90	0 - 4 yr	G1	1 - 6 months	G1b	F	New Zeland	15332524	15269876	14582446	76173.3	74420	590856
SRR7411305	PRJNA345144	90	0 - 4 yr	G1	1 - 6 months	G1b	M	New Zeland	15212405	15156334	14421476	84573.3	81806.7	750289
SRR7411294	PRJNA345144	90	0 - 4 yr	G1	1 - 6 months	G1b	M	New Zeland	9179328	9131491	9129135	91073.3	90580	999639
SRR7411292	PRJNA345144	90	0 - 4 yr	G1	1 - 6 months	G1b	F	New Zeland	10569811	10519964	6711773	79360	78313.3	1130376
SRR7411293	PRJNA345144	90	0 - 4 yr	G1	1 - 6 months	G1b	F	New Zeland	12875194	12831376	8785192	54746.7	52066.7	533317
SRR7351847	PRJNA345144	90	0 - 4 yr	G1	1 - 6 months	G1b	M	New Zeland	13193089	13130730	12605970	86533.3	85440	712824
SRR7411301	PRJNA345144	90	0 - 4 yr	G1	1 - 6 months	G1b	M	New Zeland	10601037	10555055	9339184	82553.3	81360	916915
SRR7352077	PRJNA345144	90	0 - 4 yr	G1	1 - 6 months	G1b	M	New Zeland	12928833	12897371	10576915	83866.7	83120	1036271
SRR7411357	PRJNA345144	90	0 - 4 yr	G1	1 - 6 months	G1b	F	New Zeland	11330327	11279800	11271690	85913.3	84813.3	972938
SRR7411291	PRJNA345144	90	0 - 4 yr	G1	1 - 6 months	G1b	F	New Zeland	11411796	11368021	11364691	90326.7	88520	986115
SRR7411308	PRJNA345144	90	0 - 4 yr	G1	1 - 6 months	G1b	F	New Zeland	13733021	13682091	11282436	88513.3	86720	893120
SRR7351848	PRJNA345144	90	0 - 4 yr	G1	1 - 6 months	G1b	F	New Zeland	14548844	14482614	14477760	86026.7	84120	835070
SRR7411307	PRJNA345144	90	0 - 4 yr	G1	1 - 6 months	G1b	F	New Zeland	11421840	11376180	11180293	78353.3	76093.3	775056
SRR7411387	PRJNA345144	90	0 - 4 yr	G1	1 - 6 months	G1b	F	New Zeland	15619698	15550774	12099004	65626.7	64146.7	543270
SRR7351694	PRJNA345144	90	0 - 4 yr	G1	1 - 6 months	G1b	M	New Zeland	15089436	15059387	15042075	86333.3	85186.7	996910
SRR7352065	PRJNA345144	90	0 - 4 yr	G1	1 - 6 months	G1b	F	New Zeland	14470225	14439502	14428506	76533.3	74933.3	541416
SRR7411388	PRJNA345144	90	0 - 4 yr	G1	1 - 6 months	G1b	F	New Zeland	10548300	10503427	10499884	84766.7	83940	1001114
SRR7411389	PRJNA345144	90	0 - 4 yr	G1	1 - 6 months	G1b	M	New Zeland	14010795	13955336	13941966	92413.3	91120	757209
SRR7411390	PRJNA345144	90	0 - 4 yr	G1	1 - 6 months	G1b	F	New Zeland	29138910	29034281	22736410	90566.7	88486.7	297165
SRR7411383	PRJNA345144	90	0 - 4 yr	G1	1 - 6 months	G1b	F	New Zeland	11053914	11014753	10447163	91080	88833.3	1044081
SRR7411384	PRJNA345144	90	0 - 4 yr	G1	1 - 6 months	G1b	M	New Zeland	17189417	17132077	14505676	80333.3	77453.3	1048602
SRR7351876	PRJNA345144	90	0 - 4 yr	G1	1 - 6 months	G1b	F	New Zeland	16874058	16836118	13299471	79153.3	74513.3	535642
SRR7411385	PRJNA345144	90	0 - 4 yr	G1	1 - 6 months	G1b	M	New Zeland	16635524	16581270	14328848	86273.3	82900	797620
SRR7411386	PRJNA345144	90	0 - 4 yr	G1	1 - 6 months	G1b	F	New Zeland	12946197	12893325	12421088	89200	86873.3	1383118
SRR7411391	PRJNA345144	90	0 - 4 yr	G1	1 - 6 months	G1b	F	New Zeland	20660229	20583163	12087781	76073.3	72180	579091
SRR7351670	PRJNA345144	90	0 - 4 yr	G1	1 - 6 months	G1b	F	New Zeland	13540677	13506849	13505498	84140	82920	954503
SRR7411251	PRJNA345144	90	0 - 4 yr	G1	1 - 6 months	G1b	M	New Zeland	16792542	16743546	16738486	83253.3	81373.3	751213
SRR7411250	PRJNA345144	90	0 - 4 yr	G1	1 - 6 months	G1b	F	New Zeland	11497493	11453871	11449285	83533.3	82460	975526
SRR7411249	PRJNA345144	90	0 - 4 yr	G1	1 - 6 months	G1b	F	New Zeland	17049516	17011396	12174683	78100	75393.3	1182221
SRR7411325	PRJNA345144	90	0 - 4 yr	G1	1 - 6 months	G1b	M	New Zeland	7657377	7628397	5000036	79300	78053.3	314018
SRR7411253	PRJNA345144	90	0 - 4 yr	G1	1 - 6 months	G1b	M	New Zeland	16130138	16093079	15189262	78180	76286.7	498467
SRR7411252	PRJNA345144	90	0 - 4 yr	G1	1 - 6 months	G1b	F	New Zeland	17183519	17155534	15806920	85580	83986.7	1012463
SRR7411256	PRJNA345144	90	0 - 4 yr	G1	1 - 6 months	G1b	F	New Zeland	11098777	11070349	10691838	77353.3	75480	789311
SRR7411255	PRJNA345144	90	0 - 4 yr	G1	1 - 6 months	G1b	F	New Zeland	22910631	22857668	22596461	80686.7	77600	313418
SRR7411254	PRJNA345144	90	0 - 4 yr	G1	1 - 6 months	G1b	M	New Zeland	10499367	10469527	7843359	89440	86660	1015621
SRR7411288	PRJNA345144	90	0 - 4 yr	G1	1 - 6 months	G1b	F	New Zeland	10999542	10959962	10954871	87180	86253.3	1044643
SRR7411279	PRJNA345144	90	0 - 4 yr	G1	1 - 6 months	G1b	M	New Zeland	8750177	8725861	8722515	82900	81313.3	1065963
SRR7411280	PRJNA345144	90	0 - 4 yr	G1	1 - 6 months	G1b	F	New Zeland	10042855	10015096	9968643	85486.7	83733.3	948370
SRR7411258	PRJNA345144	90	0 - 4 yr	G1	1 - 6 months	G1b	M	New Zeland	10822854	10795497	10712048	83200	81553.3	818122
SRR7411257	PRJNA345144	90	0 - 4 yr	G1	1 - 6 months	G1b	F	New Zeland	11417000	11387747	7422752	83293.3	82306.7	1385336
SRR7411283	PRJNA345144	90	0 - 4 yr	G1	1 - 6 months	G1b	M	New Zeland	8784031	8762699	8618809	77446.7	75926.7	822078
SRR7411284	PRJNA345144	90	0 - 4 yr	G1	1 - 6 months	G1b	F	New Zeland	11384624	11350630	11346493	84626.7	83973.3	978347
SRR7411285	PRJNA345144	90	0 - 4 yr	G1	1 - 6 months	G1b	F	New Zeland	10919788	10892644	10627466	88786.7	86166.7	1232479
SRR7411286	PRJNA345144	90	0 - 4 yr	G1	1 - 6 months	G1b	M	New Zeland	10714880	10686100	10405920	79126.7	77040	951344
SRR7411287	PRJNA345144	90	0 - 4 yr	G1	1 - 6 months	G1b	M	New Zeland	27786773	27730839	27370690	77240	75333.3	415220
SRR7351870	PRJNA345144	90	0 - 4 yr	G1	1 - 6 months	G1b	M	New Zeland	11195112	11169520	10152195	86526.7	84833.3	968436
SRR7411282	PRJNA345144	90	0 - 4 yr	G1	1 - 6 months	G1b	M	New Zeland	17115785	17082911	12903007	82666.7	80766.7	852991
SRR7411289	PRJNA345144	90	0 - 4 yr	G1	1 - 6 months	G1b	F	New Zeland	10595137	10543037	10426096	93733.3	92473.3	1052943
SRR7352003	PRJNA345144	90	0 - 4 yr	G1	1 - 6 months	G1b	F	New Zeland	14765003	14733393	13686025	75626.7	73166.7	919417
SRR7411267	PRJNA345144	90	0 - 4 yr	G1	1 - 6 months	G1b	M	New Zeland	20425143	20335268	17572956	82973.3	81573.3	819777
SRR7351878	PRJNA345144	90	0 - 4 yr	G1	1 - 6 months	G1b	M	New Zeland	10682535	10660646	9373591	86373.3	83553.3	587720
SRR5273888	PRJNA352475	120	0 - 4 yr	G1	1 - 6 months	G1b	NA	Italy	25813679	25359573	25359388	81453.3	78960	1235004
SRR5273901	PRJNA352475	120	0 - 4 yr	G1	1 - 6 months	G1b	NA	Italy	695789	687413	687400	86086.7	84120	146365
SRR5273917	PRJNA352475	120	0 - 4 yr	G1	1 - 6 months	G1b	NA	Italy	15374134	15265320	15265279	81720	80233.3	1123970
SRR5273956	PRJNA352475	120	0 - 4 yr	G1	1 - 6 months	G1b	NA	Italy	13546510	13417515	13417484	78906.7	76173.3	1492015
SRR5273963	PRJNA352475	120	0 - 4 yr	G1	1 - 6 months	G1b	NA	Italy	22830453	22504980	22504927	76066.7	74693.3	1558568
SRR5273989	PRJNA352475	120	0 - 4 yr	G1	1 - 6 months	G1b	NA	Italy	9432813	9315188	9315153	57780	55113.3	909440
SRR5273997	PRJNA352475	120	0 - 4 yr	G1	1 - 6 months	G1b	NA	Italy	12136046	12053078	12052248	79746.7	78500	1153502
SRR5274006	PRJNA352475	120	0 - 4 yr	G1	1 - 6 months	G1b	NA	Italy	29086882	28728928	28728868	84273.3	83120	875798
SRR5274014	PRJNA352475	120	0 - 4 yr	G1	1 - 6 months	G1b	NA	Italy	6833190	6551883	6183487	80526.7	78920	953542
SRR5274034	PRJNA352475	120	0 - 4 yr	G1	1 - 6 months	G1b	NA	Italy	12861169	12768735	12768069	80053.3	78840	1150191
SRR5274043	PRJNA352475	120	0 - 4 yr	G1	1 - 6 months	G1b	NA	Italy	11607309	11517077	11516832	83060	80946.7	1103932
SRR5274049	PRJNA352475	120	0 - 4 yr	G1	1 - 6 months	G1b	NA	Italy	12496950	12443695	12443674	58940	57366.7	950469
SRR5274059	PRJNA352475	120	0 - 4 yr	G1	1 - 6 months	G1b	NA	Italy	13185438	13129330	13129308	73966.7	73120	1203476
SRR5274068	PRJNA352475	120	0 - 4 yr	G1	1 - 6 months	G1b	NA	Italy	23380775	23124992	23116459	71126.7	69333.3	1050730
SRR7217818	PRJNA473126	31	0 - 4 yr	G1	1 - 6 months	G1b	M	USA	2302019	1899698	1899434	82173.3	80180	551940
SRR7217728	PRJNA473126	31	0 - 4 yr	G1	1 - 6 months	G1b	M	USA	3112271	2497211	2346543	82280	79973.3	464775
SRR7217519	PRJNA473126	34	0 - 4 yr	G1	1 - 6 months	G1b	M	USA	2166589	1732783	1675062	90233.3	88040	364852
SRR7217540	PRJNA473126	34	0 - 4 yr	G1	1 - 6 months	G1b	F	USA	4746878	3718185	3540861	74693.3	72800	613925
SRR7217571	PRJNA473126	35	0 - 4 yr	G1	1 - 6 months	G1b	F	USA	4075559	3283516	3282951	87753.3	84620	718299
SRR7217867	PRJNA473126	35	0 - 4 yr	G1	1 - 6 months	G1b	F	USA	6009628	4650226	4443374	86246.7	83713.3	913891
SRR7217738	PRJNA473126	36	0 - 4 yr	G1	1 - 6 months	G1b	F	USA	4842816	3986589	3986006	82960	81026.7	911748
SRR7217491	PRJNA473126	36	0 - 4 yr	G1	1 - 6 months	G1b	F	USA	4407038	3581395	3580817	85400	84753.3	827564
SRR7217776	PRJNA473126	37	0 - 4 yr	G1	1 - 6 months	G1b	M	USA	2555623	2198210	2197889	89353.3	88246.7	510642
SRR7217501	PRJNA473126	38	0 - 4 yr	G1	1 - 6 months	G1b	M	USA	5220505	4820514	4569196	71580	68786.7	826756
SRR7217803	PRJNA473126	40	0 - 4 yr	G1	1 - 6 months	G1b	F	USA	5508154	5115036	3214722	76966.7	72046.7	664528
SRR7217675	PRJNA473126	43	0 - 4 yr	G1	1 - 6 months	G1b	M	USA	3814407	3465220	3291969	85446.7	82060	521022
SRR7217706	PRJNA473126	43	0 - 4 yr	G1	1 - 6 months	G1b	F	USA	4574325	4307119	2440168	73540	70993.3	597060
SRR7217586	PRJNA473126	44	0 - 4 yr	G1	1 - 6 months	G1b	M	USA	3163361	2842482	2274019	83706.7	80093.3	467863
SRR7217625	PRJNA473126	47	0 - 4 yr	G1	1 - 6 months	G1b	M	USA	6781017	6156247	5683741	87153.3	83753.3	947220
SRR7217634	PRJNA473126	47	0 - 4 yr	G1	1 - 6 months	G1b	M	USA	6088888	5651096	3999673	86320	83200	827511
SRR7217621	PRJNA473126	49	0 - 4 yr	G1	1 - 6 months	G1b	M	USA	3995260	3389735	3343767	85466.7	83886.7	630577
SRR7217662	PRJNA473126	49	0 - 4 yr	G1	1 - 6 months	G1b	F	USA	4878772	4173251	4172652	88026.7	86026.7	783884
SRR7217583	PRJNA473126	62	0 - 4 yr	G1	1 - 6 months	G1b	F	USA	4237947	3589393	3529721	86560	84120	755646
SRR7217909	PRJNA473126	63	0 - 4 yr	G1	1 - 6 months	G1b	M	USA	3661732	3143142	2334833	74946.7	71400	436020
SRR7217552	PRJNA473126	64	0 - 4 yr	G1	1 - 6 months	G1b	F	USA	3029467	2571537	2149774	75486.7	73986.7	551769
SRR7217752	PRJNA473126	64	0 - 4 yr	G1	1 - 6 months	G1b	M	USA	5928449	5535587	3751197	78266.7	74966.7	714974
SRR7217711	PRJNA473126	65	0 - 4 yr	G1	1 - 6 months	G1b	F	USA	1958684	1598156	1597893	81333.3	77993.3	423137
SRR7217802	PRJNA473126	66	0 - 4 yr	G1	1 - 6 months	G1b	F	USA	5486337	5016599	4558226	77320	74206.7	1084716
SRR7217692	PRJNA473126	71	0 - 4 yr	G1	1 - 6 months	G1b	M	USA	3162327	2656355	2479642	81173.3	76366.7	402360
SRR7217601	PRJNA473126	73	0 - 4 yr	G1	1 - 6 months	G1b	M	USA	4397077	4041017	3880758	81713.3	78240	902249
SRR7217894	PRJNA473126	76	0 - 4 yr	G1	1 - 6 months	G1b	M	USA	5039457	3958184	3415969	76226.7	72013.3	698068
SRR7217836	PRJNA473126	89	0 - 4 yr	G1	1 - 6 months	G1b	F	USA	4373496	3623831	3529441	81786.7	79273.3	673324
SRR7217687	PRJNA473126	96	0 - 4 yr	G1	1 - 6 months	G1b	F	USA	6511605	5570029	4154909	82133.3	81113.3	1265358
SRR7217712	PRJNA473126	97	0 - 4 yr	G1	1 - 6 months	G1b	M	USA	4061142	3137605	2568729	84540	80706.7	603479
SRR7217888	PRJNA473126	99	0 - 4 yr	G1	1 - 6 months	G1b	F	USA	5661307	4817524	4816292	89546.7	86786.7	1034520
SRR7217523	PRJNA473126	100	0 - 4 yr	G1	1 - 6 months	G1b	F	USA	4156556	3488456	3417607	83600	79326.7	665263
SRR7217587	PRJNA473126	100	0 - 4 yr	G1	1 - 6 months	G1b	M	USA	3849441	3288099	2481624	82960	80346.7	479327
SRR7217901	PRJNA473126	106	0 - 4 yr	G1	1 - 6 months	G1b	F	USA	5638223	4792779	4056436	80373.3	79013.3	755987
SRR7217823	PRJNA473126	118	0 - 4 yr	G1	1 - 6 months	G1b	F	USA	2913430	2410772	1877395	81840	79033.3	378743
SRR7217791	PRJNA473126	123	0 - 4 yr	G1	1 - 6 months	G1b	M	USA	3252627	2694021	1854874	78820	75160	354544
SRR7217689	PRJNA473126	125	0 - 4 yr	G1	1 - 6 months	G1b	F	USA	4760260	3856726	3856195	80433.3	79220	1147310
SRR7217710	PRJNA473126	132	0 - 4 yr	G1	1 - 6 months	G1b	F	USA	3128963	2649191	2648683	81373.3	77440	522699
SRR7217719	PRJNA473126	134	0 - 4 yr	G1	1 - 6 months	G1b	M	USA	3300171	2682577	2682193	75453.3	72413.3	486859
SRR7217603	PRJNA473126	138	0 - 4 yr	G1	1 - 6 months	G1b	M	USA	4490259	3856464	2654544	80413.3	76853.3	439436
SRR7217645	PRJNA473126	154	0 - 4 yr	G1	1 - 6 months	G1b	F	USA	5912914	4903710	3357205	80806.7	76120	856542
SRR7217617	PRJNA473126	156	0 - 4 yr	G1	1 - 6 months	G1b	M	USA	3255692	2562803	1740750	79926.7	77080	419794
SRR7217665	PRJNA473126	156	0 - 4 yr	G1	1 - 6 months	G1b	F	USA	5673991	4591715	3404306	80993.3	77886.7	712786
SRR7217641	PRJNA473126	158	0 - 4 yr	G1	1 - 6 months	G1b	M	USA	4623748	3739196	3625723	83880	80006.7	649813
SRR7281038	PRJNA475246	60	0 - 4 yr	G1	1 - 6 months	G1b	M	Finland	16517105	15964811	13793802	73280	71700	573272
SRR7280843	PRJNA475246	60	0 - 4 yr	G1	1 - 6 months	G1b	M	Finland	19538623	18921702	14372063	73433.3	71780	837853
SRR7280801	PRJNA475246	60	0 - 4 yr	G1	1 - 6 months	G1b	F	Finland	16285397	15727955	13705112	80446.7	79460	1025700
SRR7280906	PRJNA475246	60	0 - 4 yr	G1	1 - 6 months	G1b	M	Finland	20339465	20028616	19553345	77006.7	75466.7	805937
SRR7280872	PRJNA475246	60	0 - 4 yr	G1	1 - 6 months	G1b	F	Finland	12233647	11912009	8502570	77400	76173.3	1177367
SRR7280933	PRJNA475246	60	0 - 4 yr	G1	1 - 6 months	G1b	F	Finland	20640901	20106945	20105184	73333.3	68533.3	883597
SRR7280821	PRJNA475246	60	0 - 4 yr	G1	1 - 6 months	G1b	M	Finland	18101993	17867151	16742325	78866.7	76753.3	1033827
SRR7280822	PRJNA475246	60	0 - 4 yr	G1	1 - 6 months	G1b	M	Finland	18130475	17609763	15085994	59013.3	57380	1206074
SRR7280826	PRJNA475246	60	0 - 4 yr	G1	1 - 6 months	G1b	F	Finland	17980494	17616223	15054727	83426.7	81086.7	862619
SRR7280942	PRJNA475246	60	0 - 4 yr	G1	1 - 6 months	G1b	M	Finland	8350268	8024875	7966382	71553.3	69306.7	675300
SRR7281005	PRJNA475246	60	0 - 4 yr	G1	1 - 6 months	G1b	F	Finland	26969230	26366451	24509744	76206.7	73780	663058
SRR7280802	PRJNA475246	90	0 - 4 yr	G1	1 - 6 months	G1b	F	Finland	22999287	22419563	18058941	72166.7	70133.3	450515
SRR7280791	PRJNA475246	90	0 - 4 yr	G1	1 - 6 months	G1b	F	Finland	17681566	17166553	16177577	65166.7	58166.7	449815
SRR7280807	PRJNA475246	90	0 - 4 yr	G1	1 - 6 months	G1b	F	Finland	14333658	13979728	13051814	60846.7	55373.3	459425
SRR7280803	PRJNA475246	90	0 - 4 yr	G1	1 - 6 months	G1b	M	Finland	305798	288161	287607	80060	76460	24143
SRR7280879	PRJNA475246	90	0 - 4 yr	G1	1 - 6 months	G1b	F	Finland	19487068	18463474	18006753	65460	60640	476103
SRR7280928	PRJNA475246	90	0 - 4 yr	G1	1 - 6 months	G1b	F	Finland	16556890	16090491	15617993	63033.3	56646.7	411560
SRR7280830	PRJNA475246	90	0 - 4 yr	G1	1 - 6 months	G1b	F	Finland	1191961	1138745	909277	65640	60133.3	47872
SRR7281071	PRJNA475246	90	0 - 4 yr	G1	1 - 6 months	G1b	F	Finland	5395507	5157758	5012839	69713.3	63293.3	334854
SRR7280876	PRJNA475246	90	0 - 4 yr	G1	1 - 6 months	G1b	F	Finland	10850871	10662783	10420068	60266.7	54946.7	535984
SRR7280952	PRJNA475246	90	0 - 4 yr	G1	1 - 6 months	G1b	F	Finland	11934952	11753517	11583635	58140	50840	487788
SRR7280979	PRJNA475246	90	0 - 4 yr	G1	1 - 6 months	G1b	F	Finland	17302568	17028143	15820582	64746.7	58246.7	473433
SRR7280815	PRJNA475246	90	0 - 4 yr	G1	1 - 6 months	G1b	F	Finland	21868288	21366554	18839545	58206.7	51166.7	482829
SRR7280818	PRJNA475246	90	0 - 4 yr	G1	1 - 6 months	G1b	F	Finland	22476400	21938312	21483104	78766.7	77633.3	582729
SRR7281049	PRJNA475246	90	0 - 4 yr	G1	1 - 6 months	G1b	F	Finland	20119207	19857017	16989205	58586.7	56366.7	618728
SRR7280883	PRJNA475246	90	0 - 4 yr	G1	1 - 6 months	G1b	F	Finland	16274861	16036084	14697831	71000	64760	498151
SRR7280861	PRJNA475246	90	0 - 4 yr	G1	1 - 6 months	G1b	F	Finland	16809767	16421585	15636456	67086.7	60513.3	530967
SRR7280908	PRJNA475246	90	0 - 4 yr	G1	1 - 6 months	G1b	F	Finland	18359282	17819561	17770322	82766.7	78413.3	530122
SRR7280941	PRJNA475246	90	0 - 4 yr	G1	1 - 6 months	G1b	F	Finland	21910447	21337298	20445301	61273.3	58093.3	751374
SRR7280962	PRJNA475246	90	0 - 4 yr	G1	1 - 6 months	G1b	M	Finland	7165470	7005249	5699140	78406.7	75920	1060336
SRR7280987	PRJNA475246	90	0 - 4 yr	G1	1 - 6 months	G1b	F	Finland	18615605	18227937	18225544	70973.3	69173.3	357447
SRR9865536	PRJNA489090	31.24	0 - 4 yr	G1	1 - 6 months	G1b	F	USA	4740892	3893332	1998907	85306.7	83520	541156
SRR9865698	PRJNA489090	32.2	0 - 4 yr	G1	1 - 6 months	G1b	F	USA	4537414	3949984	3949312	79200	78393.3	1138235
SRR9865566	PRJNA489090	32.23	0 - 4 yr	G1	1 - 6 months	G1b	F	USA	294841	263490	188171	79266.7	77246.7	39295
SRR9865737	PRJNA489090	34.58	0 - 4 yr	G1	1 - 6 months	G1b	M	USA	840734	785926	785764	92680	91600	156617
SRR9865604	PRJNA489090	35.76	0 - 4 yr	G1	1 - 6 months	G1b	M	USA	648053	569759	322612	92260	90786.7	102041
SRR9865454	PRJNA489090	36	0 - 4 yr	G1	1 - 6 months	G1b	F	USA	2872938	2677053	2517024	88200	86166.7	745010
SRR9865455	PRJNA489090	36.26	0 - 4 yr	G1	1 - 6 months	G1b	M	USA	5771427	4610271	2707592	89386.7	86846.7	719790
SRR9865474	PRJNA489090	36.98	0 - 4 yr	G1	1 - 6 months	G1b	M	USA	3194092	3024598	1227902	88066.7	86686.7	264070
SRR9865560	PRJNA489090	37.87	0 - 4 yr	G1	1 - 6 months	G1b	F	USA	3685445	2714340	2714008	69693.3	68193.3	836098
SRR9865747	PRJNA489090	38.08	0 - 4 yr	G1	1 - 6 months	G1b	M	USA	5156634	4489836	3122875	95673.3	94813.3	716020
SRR9865519	PRJNA489090	38.08	0 - 4 yr	G1	1 - 6 months	G1b	M	USA	119080	83073	83048	75306.7	73686.7	19213
SRR9865838	PRJNA489090	38.2	0 - 4 yr	G1	1 - 6 months	G1b	M	USA	5556362	4754567	4754073	90746.7	89260	1388262
SRR9865587	PRJNA489090	38.39	0 - 4 yr	G1	1 - 6 months	G1b	M	USA	7777918	5920320	5919486	76480	74593.3	731548
SRR9865739	PRJNA489090	39.27	0 - 4 yr	G1	1 - 6 months	G1b	M	USA	7294716	6258687	2450862	90966.7	90033.3	607532
SRR9865418	PRJNA489090	39.38	0 - 4 yr	G1	1 - 6 months	G1b	F	USA	5806446	5115036	2822050	76966.7	72046.7	593330
SRR9865449	PRJNA489090	40.93	0 - 4 yr	G1	1 - 6 months	G1b	M	USA	6536960	5187351	5186540	84833.3	83326.7	1504656
SRR9865667	PRJNA489090	41.45	0 - 4 yr	G1	1 - 6 months	G1b	F	USA	2777435	2112845	2112547	80946.7	79146.7	386578
SRR9865639	PRJNA489090	42.23	0 - 4 yr	G1	1 - 6 months	G1b	F	USA	3087807	2617926	2617633	73213.3	71586.7	768069
SRR9865788	PRJNA489090	43.29	0 - 4 yr	G1	1 - 6 months	G1b	F	USA	4761363	4307118	2440168	73540	70993.3	597060
SRR9865485	PRJNA489090	43.3	0 - 4 yr	G1	1 - 6 months	G1b	F	USA	2733157	2282001	2281650	89266.7	88093.3	648813
SRR9865426	PRJNA489090	43.57	0 - 4 yr	G1	1 - 6 months	G1b	F	USA	4808117	4255890	2736966	74993.3	73600	735508
SRR9865438	PRJNA489090	43.65	0 - 4 yr	G1	1 - 6 months	G1b	F	USA	5238685	4633321	3487234	83186.7	81986.7	1126622
SRR9865569	PRJNA489090	43.81	0 - 4 yr	G1	1 - 6 months	G1b	F	USA	4260864	3681066	3201157	70393.3	67720	766077
SRR9865561	PRJNA489090	44.49	0 - 4 yr	G1	1 - 6 months	G1b	F	USA	4424482	3426049	3425454	85053.3	83986.7	1094800
SRR9865768	PRJNA489090	44.66	0 - 4 yr	G1	1 - 6 months	G1b	F	USA	3898422	3172309	3171762	85613.3	82146.7	682166
SRR9865505	PRJNA489090	45.04	0 - 4 yr	G1	1 - 6 months	G1b	F	USA	3617391	2723311	2640366	74933.3	69960	611513
SRR9865797	PRJNA489090	45.86	0 - 4 yr	G1	1 - 6 months	G1b	M	USA	6872337	5653125	5628886	85300	84113.3	1015453
SRR9865435	PRJNA489090	45.94	0 - 4 yr	G1	1 - 6 months	G1b	F	USA	4600052	3635749	3347665	80186.7	79333.3	978330
SRR9865480	PRJNA489090	46.38	0 - 4 yr	G1	1 - 6 months	G1b	M	USA	1337418	1225798	1038572	92740	91720	231301
SRR9865690	PRJNA489090	47.72	0 - 4 yr	G1	1 - 6 months	G1b	M	USA	6494085	5651097	4306182	86320	83200	878946
SRR9865715	PRJNA489090	48.36	0 - 4 yr	G1	1 - 6 months	G1b	F	USA	4969212	4135875	4000281	73600	70426.7	949309
SRR9865445	PRJNA489090	48.56	0 - 4 yr	G1	1 - 6 months	G1b	M	USA	6253951	5466474	5148820	82966.7	79733.3	857372
SRR9865636	PRJNA489090	49.51	0 - 4 yr	G1	1 - 6 months	G1b	F	USA	4318589	3344597	2526238	74626.7	72486.7	790909
SRR9865425	PRJNA489090	49.61	0 - 4 yr	G1	1 - 6 months	G1b	F	USA	5976663	5054841	5054020	76646.7	75020	1474515
SRR9865466	PRJNA489090	49.61	0 - 4 yr	G1	1 - 6 months	G1b	M	USA	8411264	6782426	6558242	82080	77793.3	1107331
SRR9865535	PRJNA489090	49.85	0 - 4 yr	G1	1 - 6 months	G1b	F	USA	6583895	5603400	5197991	82200	80513.3	1361559
SRR9865832	PRJNA489090	55.81	0 - 4 yr	G1	1 - 6 months	G1b	F	USA	4468153	3458674	3457917	79940	78306.7	927917
SRR9865672	PRJNA489090	56.67	0 - 4 yr	G1	1 - 6 months	G1b	M	USA	4307649	3165734	3165168	86693.3	85633.3	859228
SRR9865669	PRJNA489090	59.02	0 - 4 yr	G1	1 - 6 months	G1b	M	USA	1343466	1170699	605365	97833.3	97426.7	154262
SRR9865433	PRJNA489090	60.1	0 - 4 yr	G1	1 - 6 months	G1b	M	USA	5084593	4183339	4046677	83940	82393.3	1115328
SRR9865761	PRJNA489090	61.03	0 - 4 yr	G1	1 - 6 months	G1b	F	USA	2914409	2675588	1494047	96760	96353.3	374278
SRR9865701	PRJNA489090	61.22	0 - 4 yr	G1	1 - 6 months	G1b	M	USA	5246998	4524746	3729515	82813.3	80846.7	1043787
SRR9865756	PRJNA489090	61.43	0 - 4 yr	G1	1 - 6 months	G1b	M	USA	1262989	1078691	969004	92666.7	91373.3	213624
SRR9865771	PRJNA489090	62.73	0 - 4 yr	G1	1 - 6 months	G1b	F	USA	3845406	2525873	2525253	81073.3	78413.3	702265
SRR9865417	PRJNA489090	65.37	0 - 4 yr	G1	1 - 6 months	G1b	F	USA	5887236	5016599	4783489	77320	74206.7	1125412
SRR9865778	PRJNA489090	65.63	0 - 4 yr	G1	1 - 6 months	G1b	M	USA	8129799	6744443	5862928	80046.7	76026.7	1116490
SRR9865551	PRJNA489090	66.97	0 - 4 yr	G1	1 - 6 months	G1b	F	USA	2669751	2336584	2159289	88866.7	87600	561059
SRR9865461	PRJNA489090	68.03	0 - 4 yr	G1	1 - 6 months	G1b	M	USA	2828095	2621954	2183345	92986.7	91380	490247
SRR9865413	PRJNA489090	71.53	0 - 4 yr	G1	1 - 6 months	G1b	M	USA	7959796	6629761	6628642	67046.7	62606.7	972141
SRR9865507	PRJNA489090	73.42	0 - 4 yr	G1	1 - 6 months	G1b	F	USA	3104536	2298925	1477799	86973.3	83100	266178
SRR9865513	PRJNA489090	73.65	0 - 4 yr	G1	1 - 6 months	G1b	M	USA	4743941	4041018	3880760	81713.3	78240	902249
SRR9865674	PRJNA489090	75.36	0 - 4 yr	G1	1 - 6 months	G1b	M	USA	3625269	2692173	1850718	88720	86473.3	529726
SRR9865624	PRJNA489090	76.07	0 - 4 yr	G1	1 - 6 months	G1b	M	USA	5413218	4190664	3280695	78900	75333.3	743781
SRR9865770	PRJNA489090	77.2	0 - 4 yr	G1	1 - 6 months	G1b	F	USA	6805164	5625429	5624347	82306.7	79580	1502581
SRR9865525	PRJNA489090	77.79	0 - 4 yr	G1	1 - 6 months	G1b	M	USA	4744699	4389337	3862423	88113.3	84340	761316
SRR9865617	PRJNA489090	78.7	0 - 4 yr	G1	1 - 6 months	G1b	F	USA	4018837	3746634	2479438	85526.7	82800	567178
SRR9865538	PRJNA489090	82.34	0 - 4 yr	G1	1 - 6 months	G1b	F	USA	979548	907178	542969	92006.7	90313.3	133054
SRR9865769	PRJNA489090	85.8	0 - 4 yr	G1	1 - 6 months	G1b	F	USA	1401200	1179832	736926	78933.3	72980	154811
SRR9865836	PRJNA489090	88.18	0 - 4 yr	G1	1 - 6 months	G1b	F	USA	4614512	4058032	2169543	89346.7	87506.7	595029
SRR9865740	PRJNA489090	92.42	0 - 4 yr	G1	1 - 6 months	G1b	M	USA	4845800	4377646	3719506	85926.7	82473.3	722632
SRR9865689	PRJNA489090	96.8	0 - 4 yr	G1	1 - 6 months	G1b	F	USA	3848899	3330618	2537587	83266.7	81360	611020
SRR9865644	PRJNA489090	100.44	0 - 4 yr	G1	1 - 6 months	G1b	M	USA	5496966	4193330	4004132	81280	78193.3	786331
SRR9865446	PRJNA489090	100.46	0 - 4 yr	G1	1 - 6 months	G1b	M	USA	5207802	4163468	3604520	83426.7	79486.7	755613
SRR9865614	PRJNA489090	101.75	0 - 4 yr	G1	1 - 6 months	G1b	M	USA	5749284	4972061	4813907	78473.3	75793.3	824463
SRR9865789	PRJNA489090	105.82	0 - 4 yr	G1	1 - 6 months	G1b	F	USA	7437400	6103039	6102061	82300	77566.7	920987
SRR9865547	PRJNA489090	107.87	0 - 4 yr	G1	1 - 6 months	G1b	F	USA	1152909	997855	626954	79773.3	77500	159810
SRR9865640	PRJNA489090	121.54	0 - 4 yr	G1	1 - 6 months	G1b	M	USA	6772811	5477978	4923243	81553.3	78266.7	907806
SRR9865598	PRJNA489090	121.61	0 - 4 yr	G1	1 - 6 months	G1b	M	USA	3281065	2824495	2666048	74486.7	70106.7	445380
SRR9865593	PRJNA489090	133.34	0 - 4 yr	G1	1 - 6 months	G1b	M	USA	1111173	752057	751604	81940	78293.3	126509
SRR9865514	PRJNA489090	138.75	0 - 4 yr	G1	1 - 6 months	G1b	M	USA	5073219	3856463	2654544	80413.3	76853.3	439436
SRR9865532	PRJNA489090	150.44	0 - 4 yr	G1	1 - 6 months	G1b	F	USA	3067232	2745117	1850844	82833.3	79613.3	400060
SRR9865680	PRJNA489090	156.52	0 - 4 yr	G1	1 - 6 months	G1b	M	USA	5125697	4096542	3992435	77380	73106.7	744508
SRR9865754	PRJNA489090	169.31	0 - 4 yr	G1	1 - 6 months	G1b	M	USA	7278728	5954472	4259666	84753.3	82446.7	831546
SRR9865520	PRJNA489090	172.98	0 - 4 yr	G1	1 - 6 months	G1b	M	USA	7881234	6373748	5673349	86713.3	83786.7	810706
SRR9865813	PRJNA489090	175.85	0 - 4 yr	G1	1 - 6 months	G1b	M	USA	6162776	5324759	5323784	70626.7	65966.7	831529
SRR9865482	PRJNA489090	180.38	0 - 4 yr	G1	1 - 6 months	G1b	M	USA	6602130	5528054	5154909	77786.7	73466.7	935456
SRR8090688	PRJNA497734	33	0 - 4 yr	G1	1 - 6 months	G1b	F	Estonia	4226630	2580010	2529563	76213.3	74073.3	465107
SRR8090980	PRJNA497734	35	0 - 4 yr	G1	1 - 6 months	G1b	M	Estonia	2082223	1258255	1164608	79633.3	78820	287697
SRR8090991	PRJNA497734	39	0 - 4 yr	G1	1 - 6 months	G1b	F	Estonia	3114223	2044809	1874278	51740	49993.3	253898
SRR8086291	PRJNA497734	40	0 - 4 yr	G1	1 - 6 months	G1b	F	Finland	4758348	3370039	3369750	61226.7	60080	314069
SRR8090564	PRJNA497734	40	0 - 4 yr	G1	1 - 6 months	G1b	F	Estonia	4300195	2511248	2177027	72493.3	70446.7	238569
SRR8090720	PRJNA497734	41	0 - 4 yr	G1	1 - 6 months	G1b	F	Estonia	7452202	4769955	4666677	83666.7	82340	451717
SRR8086416	PRJNA497734	42	0 - 4 yr	G1	1 - 6 months	G1b	F	Finland	6285044	3966260	3776240	81986.7	80366.7	952314
SRR8086461	PRJNA497734	42	0 - 4 yr	G1	1 - 6 months	G1b	F	Finland	3411091	2292832	2292260	71266.7	70553.3	201072
SRR8090687	PRJNA497734	42	0 - 4 yr	G1	1 - 6 months	G1b	M	Estonia	3111024	2095709	1981451	79993.3	78233.3	313379
SRR8086358	PRJNA497734	43	0 - 4 yr	G1	1 - 6 months	G1b	M	Finland	2096413	1364989	1364845	79946.7	78666.7	245217
SRR8090956	PRJNA497734	43	0 - 4 yr	G1	1 - 6 months	G1b	M	Estonia	954098	558931	558841	77420	76913.3	67119
SRR8090732	PRJNA497734	44	0 - 4 yr	G1	1 - 6 months	G1b	F	Estonia	13304547	9013072	8926639	54340	53020	575218
SRR8090573	PRJNA497734	44	0 - 4 yr	G1	1 - 6 months	G1b	M	Estonia	2568609	1641566	1387183	87906.7	86713.3	252671
SRR8090891	PRJNA497734	44	0 - 4 yr	G1	1 - 6 months	G1b	M	Estonia	2196698	1411868	1411771	77006.7	75280	222312
SRR8091072	PRJNA497734	44	0 - 4 yr	G1	1 - 6 months	G1b	F	Estonia	4790663	2812108	2541186	58760	57500	360108
SRR8086078	PRJNA497734	45	0 - 4 yr	G1	1 - 6 months	G1b	M	Finland	10309975	6550714	6397508	66180	64566.7	440276
SRR8090506	PRJNA497734	45	0 - 4 yr	G1	1 - 6 months	G1b	M	Estonia	4506053	2715485	2715147	71753.3	69086.7	394950
SRR8090682	PRJNA497734	45	0 - 4 yr	G1	1 - 6 months	G1b	M	Estonia	4934990	3073782	2572019	77540	75680	285320
SRR8086001	PRJNA497734	46	0 - 4 yr	G1	1 - 6 months	G1b	F	Finland	2017023	1349316	1222598	66166.7	63913.3	189361
SRR8086276	PRJNA497734	47	0 - 4 yr	G1	1 - 6 months	G1b	M	Finland	13074421	8715284	8713812	58573.3	57093.3	473370
SRR8086248	PRJNA497734	47	0 - 4 yr	G1	1 - 6 months	G1b	F	Finland	1787298	1114816	1114686	86253.3	84780	102344
SRR8086334	PRJNA497734	47	0 - 4 yr	G1	1 - 6 months	G1b	M	Finland	12660242	9408536	9137133	31800	30000	584883
SRR8091007	PRJNA497734	49	0 - 4 yr	G1	1 - 6 months	G1b	F	Estonia	1603440	892472	865900	83706.7	82926.7	50455
SRR8090610	PRJNA497734	51	0 - 4 yr	G1	1 - 6 months	G1b	M	Finland	2218488	1452068	1432453	65686.7	63400	133398
SRR8086265	PRJNA497734	52	0 - 4 yr	G1	1 - 6 months	G1b	F	Finland	7800027	5080912	4754577	27486.7	26346.7	423327
SRR8086444	PRJNA497734	52	0 - 4 yr	G1	1 - 6 months	G1b	F	Finland	12438511	9301948	8434153	23746.7	23013.3	481825
SRR8086370	PRJNA497734	53	0 - 4 yr	G1	1 - 6 months	G1b	M	Finland	11274818	8038998	7683243	78100	77353.3	547174
SRR8086223	PRJNA497734	53	0 - 4 yr	G1	1 - 6 months	G1b	F	Finland	2392083	1559266	1559157	62113.3	60913.3	147080
SRR8091036	PRJNA497734	53	0 - 4 yr	G1	1 - 6 months	G1b	M	Finland	6735347	4815254	3838106	52046.7	49680	658880
SRR8086296	PRJNA497734	55	0 - 4 yr	G1	1 - 6 months	G1b	M	Finland	7645401	5163463	4779046	82326.7	80346.7	726709
SRR8086400	PRJNA497734	55	0 - 4 yr	G1	1 - 6 months	G1b	M	Finland	6361103	3737192	2463028	84920	82920	386622
SRR8086323	PRJNA497734	55	0 - 4 yr	G1	1 - 6 months	G1b	M	Finland	2464231	1536163	1323716	86046.7	83926.7	213300
SRR8086398	PRJNA497734	56	0 - 4 yr	G1	1 - 6 months	G1b	M	Finland	4945101	2923294	2922784	53106.7	51453.3	238559
SRR8086257	PRJNA497734	57	0 - 4 yr	G1	1 - 6 months	G1b	M	Finland	1808028	1203803	1203058	26493.3	25693.3	105616
SRR8086058	PRJNA497734	58	0 - 4 yr	G1	1 - 6 months	G1b	M	Finland	11369288	8443585	8278833	75760	72880	510486
SRR8086362	PRJNA497734	58	0 - 4 yr	G1	1 - 6 months	G1b	F	Finland	12355432	9191596	9075351	85920	84580	445937
SRR8086115	PRJNA497734	58	0 - 4 yr	G1	1 - 6 months	G1b	F	Finland	3141083	1878187	1635659	88086.7	85480	265794
SRR8086504	PRJNA497734	59	0 - 4 yr	G1	1 - 6 months	G1b	F	Finland	7873611	5478408	4726175	84393.3	82433.3	592976
SRR8086010	PRJNA497734	60	0 - 4 yr	G1	1 - 6 months	G1b	F	Finland	6109065	4013513	3206699	81620	80286.7	441944
SRR8091065	PRJNA497734	60	0 - 4 yr	G1	1 - 6 months	G1b	F	Estonia	1532656	1003785	897503	51626.7	49920	118632
SRR8086411	PRJNA497734	61	0 - 4 yr	G1	1 - 6 months	G1b	F	Finland	13517102	10092084	10089999	58020	56600	781198
SRR8086539	PRJNA497734	61	0 - 4 yr	G1	1 - 6 months	G1b	M	Finland	9841677	6996801	6839864	61893.3	59286.7	532022
SRR8086027	PRJNA497734	61	0 - 4 yr	G1	1 - 6 months	G1b	M	Finland	998729	616671	513008	62906.7	61800	64705
SRR8086448	PRJNA497734	62	0 - 4 yr	G1	1 - 6 months	G1b	M	Finland	13415662	10031519	9855792	80413.3	79466.7	434877
SRR8090978	PRJNA497734	62	0 - 4 yr	G1	1 - 6 months	G1b	M	Estonia	7460061	4700656	4112832	63973.3	62886.7	536159
SRR8086205	PRJNA497734	63	0 - 4 yr	G1	1 - 6 months	G1b	M	Finland	9582593	7155793	7155524	74640	73246.7	440775
SRR8086183	PRJNA497734	64	0 - 4 yr	G1	1 - 6 months	G1b	M	Finland	4371023	2887535	2328272	75033.3	70866.7	282394
SRR8086327	PRJNA497734	66	0 - 4 yr	G1	1 - 6 months	G1b	M	Finland	4476818	3107530	3106528	64206.7	63060	224944
SRR8085975	PRJNA497734	66	0 - 4 yr	G1	1 - 6 months	G1b	M	Finland	1563932	934057	723518	79913.3	79160	173301
SRR8086354	PRJNA497734	66	0 - 4 yr	G1	1 - 6 months	G1b	M	Finland	2197570	1487726	1487590	70493.3	67886.7	141849
SRR8086526	PRJNA497734	67	0 - 4 yr	G1	1 - 6 months	G1b	M	Finland	1489417	866338	865321	86173.3	85166.7	139444
SRR8086429	PRJNA497734	69	0 - 4 yr	G1	1 - 6 months	G1b	M	Finland	2477218	1646933	1646861	73020	71573.3	137053
SRR8085998	PRJNA497734	70	0 - 4 yr	G1	1 - 6 months	G1b	F	Finland	6187536	3761810	3018725	25046.7	24353.3	318800
SRR8086435	PRJNA497734	71	0 - 4 yr	G1	1 - 6 months	G1b	M	Finland	13954558	10622975	10426690	61020	57873.3	609632
SRR8086021	PRJNA497734	73	0 - 4 yr	G1	1 - 6 months	G1b	M	Finland	8197281	6095592	5491708	88060	87006.7	594695
SRR8086446	PRJNA497734	73	0 - 4 yr	G1	1 - 6 months	G1b	F	Finland	903851	577207	484460	83233.3	80506.7	80086
SRR8086038	PRJNA497734	74	0 - 4 yr	G1	1 - 6 months	G1b	F	Finland	4065017	2584320	2308891	80060	77606.7	630426
SRR8086177	PRJNA497734	76	0 - 4 yr	G1	1 - 6 months	G1b	F	Finland	21961476	15697422	15382496	78913.3	77706.7	529120
SRR8086315	PRJNA497734	78	0 - 4 yr	G1	1 - 6 months	G1b	F	Finland	2387156	1464966	1317474	77546.7	75846.7	133168
SRR8085997	PRJNA497734	80	0 - 4 yr	G1	1 - 6 months	G1b	M	Finland	4753312	3375268	3215217	76353.3	74720	287900
SRR8086230	PRJNA497734	86	0 - 4 yr	G1	1 - 6 months	G1b	M	Finland	7550436	5175579	5132485	65900	63686.7	403492
SRR8086196	PRJNA497734	87	0 - 4 yr	G1	1 - 6 months	G1b	M	Finland	9176697	6726864	6192694	73613.3	72326.7	511391
SRR8090783	PRJNA497734	88	0 - 4 yr	G1	1 - 6 months	G1b	M	Finland	1859561	1196924	1181396	68060	66940	143326
SRR8090701	PRJNA497734	91	0 - 4 yr	G1	1 - 6 months	G1b	M	Russia	9195123	4457888	4456278	58613.3	55906.7	240726
SRR8090871	PRJNA497734	92	0 - 4 yr	G1	1 - 6 months	G1b	M	Russia	4984574	3218569	3218129	80006.7	78986.7	799510
SRR8090605	PRJNA497734	93	0 - 4 yr	G1	1 - 6 months	G1b	M	Finland	4562065	3623474	3168219	43246.7	42220	340464
SRR8086104	PRJNA497734	96	0 - 4 yr	G1	1 - 6 months	G1b	F	Finland	8276612	4440108	3724197	70860	66300	457639
SRR8090880	PRJNA497734	103	0 - 4 yr	G1	1 - 6 months	G1b	M	Russia	4388900	2788863	2429781	80753.3	78226.7	349000
SRR8086272	PRJNA497734	105	0 - 4 yr	G1	1 - 6 months	G1b	M	Finland	6442918	4061413	4060927	38420	36960	424634
SRR8090507	PRJNA497734	108	0 - 4 yr	G1	1 - 6 months	G1b	M	Estonia	7514913	5015836	5015561	69980	67500	622696
SRR8090683	PRJNA497734	108	0 - 4 yr	G1	1 - 6 months	G1b	F	Estonia	1710149	1001240	956368	82786.7	81986.7	164003
SRR8086081	PRJNA497734	109	0 - 4 yr	G1	1 - 6 months	G1b	F	Finland	1580640	997489	997390	78706.7	77000	90996
SRR8090558	PRJNA497734	111	0 - 4 yr	G1	1 - 6 months	G1b	M	Estonia	6748472	4191092	4188876	75133.3	72166.7	791506
SRR8086260	PRJNA497734	113	0 - 4 yr	G1	1 - 6 months	G1b	F	Finland	3419393	2298600	2268859	69873.3	68186.7	208326
SRR8086073	PRJNA497734	114	0 - 4 yr	G1	1 - 6 months	G1b	M	Finland	5497054	3557549	3063686	69913.3	68040	336956
SRR8086161	PRJNA497734	115	0 - 4 yr	G1	1 - 6 months	G1b	M	Finland	3817577	2604825	2604775	65906.7	64566.7	227507
SRR8086282	PRJNA497734	117	0 - 4 yr	G1	1 - 6 months	G1b	F	Finland	1037550	643007	599135	79920	79326.7	80180
SRR8086101	PRJNA497734	118	0 - 4 yr	G1	1 - 6 months	G1b	F	Finland	2412880	1483295	1259074	60966.7	59846.7	248640
SRR8086457	PRJNA497734	119	0 - 4 yr	G1	1 - 6 months	G1b	M	Finland	8996606	5845428	5742979	87820	86933.3	493265
SRR8086213	PRJNA497734	119	0 - 4 yr	G1	1 - 6 months	G1b	M	Finland	4115380	2449259	2449159	32633.3	30826.7	245016
SRR8090823	PRJNA497734	120	0 - 4 yr	G1	1 - 6 months	G1b	M	Estonia	6843158	4217636	4128608	48593.3	47213.3	420169
SRR8086043	PRJNA497734	121	0 - 4 yr	G1	1 - 6 months	G1b	F	Finland	17373894	12435751	12433795	82393.3	80933.3	1331095
SRR8091064	PRJNA497734	121	0 - 4 yr	G1	1 - 6 months	G1b	F	Estonia	9690501	6277591	6143843	64373.3	62480	487291
SRR8086198	PRJNA497734	121	0 - 4 yr	G1	1 - 6 months	G1b	F	Finland	6022256	3804478	3803013	45026.7	43293.3	423631
SRR8086066	PRJNA497734	121	0 - 4 yr	G1	1 - 6 months	G1b	M	Finland	3590944	2516195	2264879	80680	77206.7	345439
SRR8086452	PRJNA497734	122	0 - 4 yr	G1	1 - 6 months	G1b	M	Finland	1999514	1313460	1313387	79366.7	78053.3	116797
SRR8091054	PRJNA497734	122	0 - 4 yr	G1	1 - 6 months	G1b	F	Russia	4450408	2747793	2746683	77973.3	76493.3	351624
SRR8090505	PRJNA497734	122	0 - 4 yr	G1	1 - 6 months	G1b	M	Estonia	1419480	917591	845479	77606.7	76146.7	186298
SRR8090813	PRJNA497734	122	0 - 4 yr	G1	1 - 6 months	G1b	M	Estonia	5627258	3856097	3364327	58253.3	57060	333639
SRR8086127	PRJNA497734	123	0 - 4 yr	G1	1 - 6 months	G1b	F	Finland	2725029	1738275	1591349	84780	83233.3	246062
SRR8086486	PRJNA497734	124	0 - 4 yr	G1	1 - 6 months	G1b	M	Finland	1936403	1243774	1243750	49253.3	48086.7	107175
SRR8086495	PRJNA497734	124	0 - 4 yr	G1	1 - 6 months	G1b	M	Finland	3283751	1880978	1731966	47893.3	46260	163259
SRR8086386	PRJNA497734	125	0 - 4 yr	G1	1 - 6 months	G1b	M	Finland	3324970	2033050	1772098	80913.3	77746.7	268256
SRR8091040	PRJNA497734	127	0 - 4 yr	G1	1 - 6 months	G1b	M	Estonia	3522073	2403751	2344505	68926.7	67493.3	298516
SRR8090825	PRJNA497734	130	0 - 4 yr	G1	1 - 6 months	G1b	M	Estonia	7457334	5757202	5755043	62393.3	61246.7	375996
SRR8086063	PRJNA497734	130	0 - 4 yr	G1	1 - 6 months	G1b	F	Finland	5345938	2469397	2468712	39433.3	38326.7	265628
SRR8090976	PRJNA497734	131	0 - 4 yr	G1	1 - 6 months	G1b	M	Russia	5092938	3104688	3102802	74813.3	72933.3	451435
SRR8086337	PRJNA497734	132	0 - 4 yr	G1	1 - 6 months	G1b	M	Finland	2571300	1492402	1342275	33826.7	32206.7	118715
SRR8090729	PRJNA497734	134	0 - 4 yr	G1	1 - 6 months	G1b	M	Estonia	10220344	7039227	6927621	78653.3	76833.3	1168305
SRR8090572	PRJNA497734	134	0 - 4 yr	G1	1 - 6 months	G1b	F	Estonia	5545295	3299477	3232572	85506.7	84186.7	467299
SRR8090532	PRJNA497734	135	0 - 4 yr	G1	1 - 6 months	G1b	F	Estonia	3650432	2138362	2089915	68226.7	64386.7	268759
SRR8086459	PRJNA497734	136	0 - 4 yr	G1	1 - 6 months	G1b	M	Finland	12392486	8081154	7982035	75026.7	73100	848620
SRR8090835	PRJNA497734	136	0 - 4 yr	G1	1 - 6 months	G1b	M	Estonia	10964603	7177031	7176402	54773.3	52680	444250
SRR8086002	PRJNA497734	136	0 - 4 yr	G1	1 - 6 months	G1b	F	Finland	3654795	2548587	2547999	71513.3	68020	409900
SRR8090884	PRJNA497734	139	0 - 4 yr	G1	1 - 6 months	G1b	M	Russia	2706770	930456	909432	57686.7	55293.3	71852
SRR8090650	PRJNA497734	143	0 - 4 yr	G1	1 - 6 months	G1b	M	Russia	6403501	4381017	4380529	77426.7	75706.7	694382
SRR8090553	PRJNA497734	144	0 - 4 yr	G1	1 - 6 months	G1b	M	Russia	5892803	3861825	3861698	80480	79680	496318
SRR8090715	PRJNA497734	144	0 - 4 yr	G1	1 - 6 months	G1b	F	Russia	7041467	4899053	4816588	78213.3	76720	897735
SRR8090651	PRJNA497734	150	0 - 4 yr	G1	1 - 6 months	G1b	F	Estonia	4998768	3423352	2758984	65680	64233.3	273798
SRR8086030	PRJNA497734	151	0 - 4 yr	G1	1 - 6 months	G1b	F	Finland	12619143	9305182	8107481	57420	56046.7	540113
SRR8086139	PRJNA497734	152	0 - 4 yr	G1	1 - 6 months	G1b	M	Finland	8849082	6329929	6329844	83366.7	81653.3	603215
SRR8090907	PRJNA497734	154	0 - 4 yr	G1	1 - 6 months	G1b	M	Russia	5533126	1777376	1776055	75193.3	73433.3	223424
SRR8090982	PRJNA497734	155	0 - 4 yr	G1	1 - 6 months	G1b	F	Estonia	11092008	9749715	7374140	75520	73373.3	853628
SRR8086303	PRJNA497734	157	0 - 4 yr	G1	1 - 6 months	G1b	M	Finland	12305218	7572598	6189089	79426.7	76986.7	785467
SRR8090594	PRJNA497734	158	0 - 4 yr	G1	1 - 6 months	G1b	M	Russia	17343063	9555362	9185662	87506.7	86073.3	716446
SRR8090517	PRJNA497734	158	0 - 4 yr	G1	1 - 6 months	G1b	F	Russia	6961616	4339068	4160067	82666.7	81220	714475
SRR8086154	PRJNA497734	159	0 - 4 yr	G1	1 - 6 months	G1b	M	Finland	9142375	5877716	5536088	82273.3	80700	489782
SRR8090887	PRJNA497734	162	0 - 4 yr	G1	1 - 6 months	G1b	M	Russia	2206218	1407773	1407429	79680	78420	175919
SRR8090939	PRJNA497734	162	0 - 4 yr	G1	1 - 6 months	G1b	M	Russia	7427063	5033395	4548632	79866.7	78566.7	657944
SRR8085969	PRJNA497734	164	0 - 4 yr	G1	1 - 6 months	G1b	M	Finland	12286313	10641504	8963727	83073.3	81173.3	648891
SRR8086406	PRJNA497734	164	0 - 4 yr	G1	1 - 6 months	G1b	F	Finland	12228451	9967171	9788746	62326.7	56920	484995
SRR8086085	PRJNA497734	166	0 - 4 yr	G1	1 - 6 months	G1b	F	Finland	14586458	10842519	10055863	78760	76333.3	664245
SRR8086249	PRJNA497734	168	0 - 4 yr	G1	1 - 6 months	G1b	F	Finland	13619846	10126188	8900985	53206.7	51680	633020
SRR8090862	PRJNA497734	169	0 - 4 yr	G1	1 - 6 months	G1b	F	Russia	7786075	5899120	5897080	83720	82146.7	919146
SRR8086356	PRJNA497734	171	0 - 4 yr	G1	1 - 6 months	G1b	F	Finland	1360150	845490	845406	74866.7	72146.7	131810
SRR8086445	PRJNA497734	174	0 - 4 yr	G1	1 - 6 months	G1b	F	Finland	7568773	5316432	5198942	75900	73766.7	436333
SRR8085993	PRJNA497734	175	0 - 4 yr	G1	1 - 6 months	G1b	M	Finland	11884067	8550406	7702833	68340	66520	521291
SRR8090547	PRJNA497734	175	0 - 4 yr	G1	1 - 6 months	G1b	M	Russia	17320682	12477011	12476388	81626.7	80500	740970
SRR8090792	PRJNA497734	179	0 - 4 yr	G1	1 - 6 months	G1b	F	Russia	6666435	4570837	4569805	69613.3	67580	536931
SRR8086155	PRJNA497734	122	0 - 4 yr	G1	1 - 6 months	G1b	M	Finland	5221587	2017872	1648260	67786.7	65173.3	297731
SRR8784371	PRJNA504891	60.8333	0 - 4 yr	G1	1 - 6 months	G1b	NA	Ethiopia	25754292	25599491	25107829	61113.3	55800	688674
SRR8784373	PRJNA504891	60.8333	0 - 4 yr	G1	1 - 6 months	G1b	NA	Ethiopia	19856355	19504045	19492456	80993.3	79760	990602
SRR8784382	PRJNA504891	91.25	0 - 4 yr	G1	1 - 6 months	G1b	NA	Ethiopia	64702025	64518572	58972866	64833.3	60786.7	700853
SRR8784361	PRJNA504891	152.083	0 - 4 yr	G1	1 - 6 months	G1b	NA	Ethiopia	25148589	24936070	24929410	73986.7	71753.3	795176
SRR9061428	PRJNA542703	31 - 180	0 - 4 yr	G1	1 - 6 months	G1b	NA	USA	11975209	11958958	10756909	81320	79526.7	632040
SRR9061430	PRJNA542703	31 - 180	0 - 4 yr	G1	1 - 6 months	G1b	NA	USA	11788309	11773443	11403683	89066.7	86733.3	651967
SRR9061432	PRJNA542703	31 - 180	0 - 4 yr	G1	1 - 6 months	G1b	NA	USA	12657133	12641221	11612781	84493.3	82493.3	807070
SRR9061434	PRJNA542703	31 - 180	0 - 4 yr	G1	1 - 6 months	G1b	NA	USA	11398789	11378053	8122496	85253.3	84066.7	688384
SRR9061436	PRJNA542703	31 - 180	0 - 4 yr	G1	1 - 6 months	G1b	NA	USA	11204847	11188516	9201782	85440	83393.3	1061306
SRR9061438	PRJNA542703	31 - 180	0 - 4 yr	G1	1 - 6 months	G1b	NA	USA	13281471	13265182	10258929	55413.3	53560	675222
SRR9061440	PRJNA542703	31 - 180	0 - 4 yr	G1	1 - 6 months	G1b	NA	USA	13365572	13349961	12216699	78580	76680	529394
SRR9061442	PRJNA542703	31 - 180	0 - 4 yr	G1	1 - 6 months	G1b	NA	USA	12127916	12112333	11060385	77426.7	74373.3	881444
SRR9061444	PRJNA542703	31 - 180	0 - 4 yr	G1	1 - 6 months	G1b	NA	USA	11060062	11045515	8330214	86560	82286.7	714797
SRR9061446	PRJNA542703	31 - 180	0 - 4 yr	G1	1 - 6 months	G1b	NA	USA	10931262	10917505	10002088	80400	78266.7	964796
SRR9061448	PRJNA542703	31 - 180	0 - 4 yr	G1	1 - 6 months	G1b	NA	USA	11990896	11974879	9487765	83246.7	80573.3	933919
SRR9061450	PRJNA542703	31 - 180	0 - 4 yr	G1	1 - 6 months	G1b	NA	USA	13822355	13803584	13064564	80266.7	78033.3	615209
SRR9061452	PRJNA542703	31 - 180	0 - 4 yr	G1	1 - 6 months	G1b	NA	USA	12979568	12962489	10550355	78566.7	76306.7	650600
SRR9061454	PRJNA542703	31 - 180	0 - 4 yr	G1	1 - 6 months	G1b	NA	USA	12829805	12812078	12266983	86353.3	84166.7	1078347
SRR9061456	PRJNA542703	31 - 180	0 - 4 yr	G1	1 - 6 months	G1b	NA	USA	14655796	14633447	10675136	77460	74806.7	1058634
SRR9330621	PRJNA549787	35	0 - 4 yr	G1	1 - 6 months	G1b	M	South Africa	600267	567987	567981	81186.7	79666.7	136796
SRR9330605	PRJNA549787	39	0 - 4 yr	G1	1 - 6 months	G1b	F	South Africa	5845783	5234143	5233903	74633.3	72000	949872
SRR9330566	PRJNA549787	40	0 - 4 yr	G1	1 - 6 months	G1b	M	South Africa	4832383	4423803	4015856	73173.3	71260	1171120
SRR9330636	PRJNA549787	40	0 - 4 yr	G1	1 - 6 months	G1b	M	South Africa	6040171	5554276	5554147	83473.3	81733.3	1230382
SRR9330613	PRJNA549787	41	0 - 4 yr	G1	1 - 6 months	G1b	F	South Africa	4784967	4511874	4511817	82233.3	81206.7	927269
SRR9330584	PRJNA549787	41	0 - 4 yr	G1	1 - 6 months	G1b	M	South Africa	6449076	5878144	5877694	84406.7	82680	1020549
SRR9330593	PRJNA549787	42	0 - 4 yr	G1	1 - 6 months	G1b	F	South Africa	5978489	5297100	5112010	75573.3	73406.7	886577
SRR9330574	PRJNA549787	42	0 - 4 yr	G1	1 - 6 months	G1b	M	South Africa	645152	609157	609146	85180	84313.3	123370
SRR9330542	PRJNA549787	42	0 - 4 yr	G1	1 - 6 months	G1b	M	South Africa	5956100	5493736	4981572	89940	87660	1090487
SRR9330514	PRJNA549787	42	0 - 4 yr	G1	1 - 6 months	G1b	M	South Africa	4182088	3889983	3848077	67380	64220	990701
SRR9330632	PRJNA549787	42	0 - 4 yr	G1	1 - 6 months	G1b	F	South Africa	3652572	3434905	3434869	83873.3	82553.3	629695
SRR9330499	PRJNA549787	42	0 - 4 yr	G1	1 - 6 months	G1b	M	South Africa	4106594	3728159	3426260	85426.7	83326.7	689785
SRR9330556	PRJNA549787	42	0 - 4 yr	G1	1 - 6 months	G1b	F	South Africa	3550197	3285453	3217884	87586.7	85646.7	694552
SRR9330550	PRJNA549787	42	0 - 4 yr	G1	1 - 6 months	G1b	F	South Africa	3540558	2749691	2280515	72400	71526.7	535215
SRR9330511	PRJNA549787	42	0 - 4 yr	G1	1 - 6 months	G1b	NA	South Africa	3367526	3075692	2326426	76933.3	74600	593586
SRR9330638	PRJNA549787	43	0 - 4 yr	G1	1 - 6 months	G1b	M	South Africa	5272959	4878219	4878177	71953.3	70606.7	957230
SRR9330656	PRJNA549787	43	0 - 4 yr	G1	1 - 6 months	G1b	M	South Africa	428942	402622	402618	84986.7	83533.3	86796
SRR9330543	PRJNA549787	43	0 - 4 yr	G1	1 - 6 months	G1b	F	South Africa	4087908	3790846	3526460	75546.7	73166.7	704964
SRR9330505	PRJNA549787	43	0 - 4 yr	G1	1 - 6 months	G1b	M	South Africa	4262318	3919774	3919701	83980	83013.3	704438
SRR9330558	PRJNA549787	44	0 - 4 yr	G1	1 - 6 months	G1b	M	South Africa	6505446	6011431	4732514	86113.3	83960	1178142
SRR9330655	PRJNA549787	44	0 - 4 yr	G1	1 - 6 months	G1b	M	South Africa	4705655	4395384	4395236	73753.3	71513.3	862633
SRR9330647	PRJNA549787	44	0 - 4 yr	G1	1 - 6 months	G1b	F	South Africa	2804797	2599049	2598988	80926.7	78820	458174
SRR9330617	PRJNA549787	44	0 - 4 yr	G1	1 - 6 months	G1b	F	South Africa	2484517	2204662	2144406	82393.3	80486.7	431541
SRR9330497	PRJNA549787	44	0 - 4 yr	G1	1 - 6 months	G1b	M	South Africa	6221034	5447252	5370935	83046.7	80433.3	912549
SRR9330519	PRJNA549787	44	0 - 4 yr	G1	1 - 6 months	G1b	F	South Africa	7700235	7066945	7066785	82646.7	80840	1067683
SRR9330652	PRJNA549787	45	0 - 4 yr	G1	1 - 6 months	G1b	M	South Africa	5224308	4792068	4792007	77233.3	76046.7	906179
SRR9330493	PRJNA549787	45	0 - 4 yr	G1	1 - 6 months	G1b	M	South Africa	5185612	4835747	4570166	83306.7	81426.7	1378281
SRR9330539	PRJNA549787	45	0 - 4 yr	G1	1 - 6 months	G1b	M	South Africa	2720805	2505402	2407502	74740	71693.3	405389
SRR9330527	PRJNA549787	45	0 - 4 yr	G1	1 - 6 months	G1b	F	South Africa	4998634	4428582	4364446	78013.3	74900	814988
SRR9330625	PRJNA549787	47	0 - 4 yr	G1	1 - 6 months	G1b	M	South Africa	5196967	4921600	4798508	93366.7	92313.3	915340
SRR9330580	PRJNA549787	47	0 - 4 yr	G1	1 - 6 months	G1b	F	South Africa	4739492	4339855	4339646	82446.7	80993.3	1372939
SRR9330516	PRJNA549787	47	0 - 4 yr	G1	1 - 6 months	G1b	M	South Africa	3561456	3303138	3303052	83913.3	81893.3	514046
SRR9330564	PRJNA549787	48	0 - 4 yr	G1	1 - 6 months	G1b	F	South Africa	1969037	1883920	1883793	73226.7	71380	500507
SRR9330507	PRJNA549787	50	0 - 4 yr	G1	1 - 6 months	G1b	M	South Africa	7451246	6582309	5317050	84146.7	82760	878594
SRR9330509	PRJNA549787	53	0 - 4 yr	G1	1 - 6 months	G1b	M	South Africa	7191416	6254108	6253703	72193.3	70246.7	616344
SRR9330540	PRJNA549787	55	0 - 4 yr	G1	1 - 6 months	G1b	F	South Africa	5923626	5484541	5412350	84200	82953.3	938501
SRR9330643	PRJNA549787	60	0 - 4 yr	G1	1 - 6 months	G1b	F	South Africa	3989102	3746640	3746596	83240	81973.3	752582
SRR9330583	PRJNA549787	61	0 - 4 yr	G1	1 - 6 months	G1b	F	South Africa	9356519	8672016	8610532	77413.3	74573.3	1295210
SRR9330594	PRJNA549787	72	0 - 4 yr	G1	1 - 6 months	G1b	F	South Africa	5829520	5371600	3831088	81733.3	78260	974431
SRR9330654	PRJNA549787	106	0 - 4 yr	G1	1 - 6 months	G1b	M	South Africa	369353	334146	224183	79666.7	77346.7	72954
SRR9330538	PRJNA549787	114	0 - 4 yr	G1	1 - 6 months	G1b	F	South Africa	4724662	4361634	4361584	83606.7	82533.3	791180
SRR9330512	PRJNA549787	118	0 - 4 yr	G1	1 - 6 months	G1b	M	South Africa	4853778	4476549	4392057	81373.3	79280	744431
SRR9330503	PRJNA549787	122	0 - 4 yr	G1	1 - 6 months	G1b	M	South Africa	2246268	2082859	2082799	88260	86880	492887
SRR9330603	PRJNA549787	122	0 - 4 yr	G1	1 - 6 months	G1b	F	South Africa	4198296	3929602	2033243	32366.7	31286.7	146778
SRR9330642	PRJNA549787	125	0 - 4 yr	G1	1 - 6 months	G1b	F	South Africa	5794907	5309309	4435388	83406.7	80800	1388303
SRR9330553	PRJNA549787	125	0 - 4 yr	G1	1 - 6 months	G1b	F	South Africa	1880025	1654857	1654811	59306.7	56233.3	208204
SRR9330523	PRJNA549787	126	0 - 4 yr	G1	1 - 6 months	G1b	F	South Africa	5626214	5218868	5218801	74946.7	73500	1040179
SRR9330592	PRJNA549787	128	0 - 4 yr	G1	1 - 6 months	G1b	M	South Africa	3305998	2943924	2736423	81900	78226.7	532006
SRR9330570	PRJNA549787	129	0 - 4 yr	G1	1 - 6 months	G1b	M	South Africa	447701	406299	322803	77926.7	74253.3	81763
SRR9330577	PRJNA549787	130	0 - 4 yr	G1	1 - 6 months	G1b	M	South Africa	6375517	5752455	5555100	82573.3	78313.3	1054064
SRR9330609	PRJNA549787	130	0 - 4 yr	G1	1 - 6 months	G1b	F	South Africa	333510	297634	297563	82740	79866.7	70678
SRR9330634	PRJNA549787	130	0 - 4 yr	G1	1 - 6 months	G1b	F	South Africa	3605578	3399156	3399103	84273.3	82080	543882
SRR9330569	PRJNA549787	130	0 - 4 yr	G1	1 - 6 months	G1b	M	South Africa	2028723	1930378	1382042	84346.7	81540	372564
SRR9330532	PRJNA549787	131	0 - 4 yr	G1	1 - 6 months	G1b	M	South Africa	2314155	1922061	1861056	83380	80400	358256
SRR9330529	PRJNA549787	131	0 - 4 yr	G1	1 - 6 months	G1b	M	South Africa	6312296	5735860	5735434	69600	66946.7	1165297
SRR9330653	PRJNA549787	131	0 - 4 yr	G1	1 - 6 months	G1b	M	South Africa	5799118	5158723	3465165	77746.7	76346.7	823382
SRR9330589	PRJNA549787	132	0 - 4 yr	G1	1 - 6 months	G1b	F	South Africa	583425	550785	446063	82220	78100	101734
SRR9330582	PRJNA549787	132	0 - 4 yr	G1	1 - 6 months	G1b	M	South Africa	1425291	1362461	1362437	82173.3	79200	287393
SRR9330596	PRJNA549787	134	0 - 4 yr	G1	1 - 6 months	G1b	M	South Africa	3219570	2854850	2767622	77373.3	75480	466285
SRR9330614	PRJNA549787	135	0 - 4 yr	G1	1 - 6 months	G1b	M	South Africa	2640740	2416680	2289278	43953.3	42993.3	428847
SRR9330629	PRJNA549787	136	0 - 4 yr	G1	1 - 6 months	G1b	M	South Africa	5061183	4755821	4755776	79640	78446.7	820855
SRR9330578	PRJNA549787	136	0 - 4 yr	G1	1 - 6 months	G1b	M	South Africa	5359338	4696241	4696120	81453.3	80073.3	901654
SRR9330650	PRJNA549787	136	0 - 4 yr	G1	1 - 6 months	G1b	F	South Africa	3542846	3063201	1857528	63593.3	59966.7	279611
SRR9330572	PRJNA549787	137	0 - 4 yr	G1	1 - 6 months	G1b	F	South Africa	6125833	5400159	5109466	80666.7	76366.7	933458
SRR9330545	PRJNA549787	138	0 - 4 yr	G1	1 - 6 months	G1b	F	South Africa	4185493	3941338	3941262	80426.7	79013.3	722304
SRR9330591	PRJNA549787	147	0 - 4 yr	G1	1 - 6 months	G1b	F	South Africa	4635128	4306799	3415522	77806.7	73573.3	921897
SRR9330535	PRJNA549787	164	0 - 4 yr	G1	1 - 6 months	G1b	F	South Africa	4953242	4550215	4310650	82360	78820	973480
SRR9330525	PRJNA549787	179	0 - 4 yr	G1	1 - 6 months	G1b	M	South Africa	3414680	3191722	3191456	84960	82786.7	624457
SRR9330520	PRJNA549787	179	0 - 4 yr	G1	1 - 6 months	G1b	M	South Africa	5317849	5010374	5010143	84780	81913.3	1234572
SRR13773561	PRJNA633576	31 - 180	0 - 4 yr	G1	1 - 6 months	G1b	M	USA	24988960	24977251	24880006	72726.7	70160	940241
SRR13773666	PRJNA633576	31 - 180	0 - 4 yr	G1	1 - 6 months	G1b	F	USA	30263709	30249258	27933958	81100	78386.7	1330676
SRR13773616	PRJNA633576	31 - 180	0 - 4 yr	G1	1 - 6 months	G1b	M	USA	39099544	39081848	35891893	85413.3	83460	1594781
SRR13773565	PRJNA633576	31 - 180	0 - 4 yr	G1	1 - 6 months	G1b	F	USA	23838961	23826444	22072702	84940	83933.3	1604592
SRR13773574	PRJNA633576	31 - 180	0 - 4 yr	G1	1 - 6 months	G1b	F	USA	29399833	29384166	26561398	85360	81660	1208294
SRR13773560	PRJNA633576	31 - 180	0 - 4 yr	G1	1 - 6 months	G1b	F	USA	27876258	27862445	26326505	80660	78813.3	1068026
SRR13773659	PRJNA633576	31 - 180	0 - 4 yr	G1	1 - 6 months	G1b	F	USA	33115938	33102385	30186951	81060	78820	1513152
SRR13773695	PRJNA633576	31 - 180	0 - 4 yr	G1	1 - 6 months	G1b	F	USA	16156084	16136864	13625450	80840	77080	1322249
SRR13773569	PRJNA633576	31 - 180	0 - 4 yr	G1	1 - 6 months	G1b	M	USA	23024790	23007372	18239198	81160	77006.7	1286989
SRR13773619	PRJNA633576	31 - 180	0 - 4 yr	G1	1 - 6 months	G1b	M	USA	27716804	27701887	26688386	85100	80940	1204998
SRR13773576	PRJNA633576	31 - 180	0 - 4 yr	G1	1 - 6 months	G1b	F	USA	28959504	28944226	27488625	86253.3	83013.3	1180986
SRR13773664	PRJNA633576	31 - 180	0 - 4 yr	G1	1 - 6 months	G1b	M	USA	30540512	30526796	30248552	87846.7	86933.3	1112098
SRR13773669	PRJNA633576	31 - 180	0 - 4 yr	G1	1 - 6 months	G1b	F	USA	26636462	26621342	26449146	86600	85786.7	1271184
SRR13773567	PRJNA633576	31 - 180	0 - 4 yr	G1	1 - 6 months	G1b	M	USA	25722988	25709932	24599757	74953.3	69926.7	1076721
SRR13773618	PRJNA633576	31 - 180	0 - 4 yr	G1	1 - 6 months	G1b	F	USA	24787265	24776001	23250130	65340	61193.3	1590134
SRR13773653	PRJNA633576	31 - 180	0 - 4 yr	G1	1 - 6 months	G1b	F	USA	26814002	26795604	22933875	72106.7	70326.7	1626795
SRR13773658	PRJNA633576	31 - 180	0 - 4 yr	G1	1 - 6 months	G1b	F	USA	24576690	24562430	23131461	67060	64446.7	1071390
SRR13773773	PRJNA633576	31 - 180	0 - 4 yr	G1	1 - 6 months	G1b	F	USA	29942687	29929421	28987813	55273.3	51166.7	979358
SRR13773564	PRJNA633576	31 - 180	0 - 4 yr	G1	1 - 6 months	G1b	M	USA	25514458	25498137	24601833	85026.7	81366.7	1187951
SRR13773614	PRJNA633576	31 - 180	0 - 4 yr	G1	1 - 6 months	G1b	M	USA	26481612	26469008	24402736	87260	85626.7	1762829
SRR13773644	PRJNA633576	31 - 180	0 - 4 yr	G1	1 - 6 months	G1b	M	USA	23346147	23336301	22527612	83033.3	80586.7	1074982
SRR13773549	PRJNA633576	31 - 180	0 - 4 yr	G1	1 - 6 months	G1b	M	USA	22346598	22334259	22214786	79833.3	77286.7	1041250
SRR13773645	PRJNA633576	31 - 180	0 - 4 yr	G1	1 - 6 months	G1b	F	USA	22210529	22199915	20346428	59366.7	57300	977864
SRR13773573	PRJNA633576	31 - 180	0 - 4 yr	G1	1 - 6 months	G1b	M	USA	27737774	27724804	27149750	81160	76900	1119583
SRR13773555	PRJNA633576	31 - 180	0 - 4 yr	G1	1 - 6 months	G1b	M	USA	38749511	38730927	38395730	88140	85740	1342500
SRR13773577	PRJNA633576	31 - 180	0 - 4 yr	G1	1 - 6 months	G1b	M	USA	33160100	33141564	32768715	86706.7	85020	1285813
SRR13773610	PRJNA633576	31 - 180	0 - 4 yr	G1	1 - 6 months	G1b	F	USA	24626883	24612772	23775021	89226.7	86353.3	1360443
SRR13773649	PRJNA633576	31 - 180	0 - 4 yr	G1	1 - 6 months	G1b	M	USA	33373247	33357464	30529414	62013.3	58040	965078
SRR13773670	PRJNA633576	31 - 180	0 - 4 yr	G1	1 - 6 months	G1b	F	USA	21941633	21922480	19771332	83746.7	81853.3	1330000
SRR13773571	PRJNA633576	31 - 180	0 - 4 yr	G1	1 - 6 months	G1b	F	USA	27114445	27102021	27005127	85660	84240	1169760
SRR13773554	PRJNA633576	31 - 180	0 - 4 yr	G1	1 - 6 months	G1b	F	USA	27867998	27850524	27715107	81280	78120	1113590
SRR13773660	PRJNA633576	31 - 180	0 - 4 yr	G1	1 - 6 months	G1b	M	USA	39338870	39324782	39120540	69633.3	66500	1473891
SRR13773615	PRJNA633576	31 - 180	0 - 4 yr	G1	1 - 6 months	G1b	F	USA	24695117	24684812	22270019	79300	76146.7	1620322
SRR13773578	PRJNA633576	31 - 180	0 - 4 yr	G1	1 - 6 months	G1b	M	USA	30708865	30693463	28554751	84280	81453.3	1553449
SRR13773558	PRJNA633576	31 - 180	0 - 4 yr	G1	1 - 6 months	G1b	F	USA	20976463	20963824	20334562	77480	72106.7	1331296
SRR13773647	PRJNA633576	31 - 180	0 - 4 yr	G1	1 - 6 months	G1b	M	USA	36559970	36543184	32634194	72913.3	70193.3	987556
SRR13773708	PRJNA633576	31 - 180	0 - 4 yr	G1	1 - 6 months	G1b	M	USA	23584742	23572751	23466795	79946.7	76186.7	923274
SRR13773559	PRJNA633576	31 - 180	0 - 4 yr	G1	1 - 6 months	G1b	F	USA	24511874	24500743	24289417	62820	59853.3	977818
SRR13773657	PRJNA633576	31 - 180	0 - 4 yr	G1	1 - 6 months	G1b	M	USA	27521807	27510194	25391296	80553.3	76460	1043990
SRR13773612	PRJNA633576	31 - 180	0 - 4 yr	G1	1 - 6 months	G1b	F	USA	25651137	25635545	23138324	75346.7	72000	1457914
SRR13773719	PRJNA633576	31 - 180	0 - 4 yr	G1	1 - 6 months	G1b	M	USA	29102821	29087576	26748422	72773.3	70233.3	879154
SRR13773552	PRJNA633576	31 - 180	0 - 4 yr	G1	1 - 6 months	G1b	M	USA	25847575	25828823	25680165	81366.7	78260	1226774
SRR13773556	PRJNA633576	31 - 180	0 - 4 yr	G1	1 - 6 months	G1b	M	USA	24938759	24927050	23373251	77733.3	73980	1249173
SRR13773633	PRJNA633576	31 - 180	0 - 4 yr	G1	1 - 6 months	G1b	F	USA	30084802	30063845	25887531	68873.3	64033.3	934950
SRR13773550	PRJNA633576	31 - 180	0 - 4 yr	G1	1 - 6 months	G1b	M	USA	31687671	31668068	26030634	79713.3	76653.3	1094344
SRR13773730	PRJNA633576	31 - 180	0 - 4 yr	G1	1 - 6 months	G1b	M	USA	28231237	28218160	27529009	91180	88600	1052696
SRR13773575	PRJNA633576	31 - 180	0 - 4 yr	G1	1 - 6 months	G1b	F	USA	29698718	29684015	29071145	62120	58720	993954
SRR13773774	PRJNA633576	31 - 180	0 - 4 yr	G1	1 - 6 months	G1b	F	USA	24143391	24122642	20672952	49166.7	47820	999528
SRR13773662	PRJNA633576	31 - 180	0 - 4 yr	G1	1 - 6 months	G1b	F	USA	28075629	28064117	27969177	82113.3	80040	1566121
SRR13773661	PRJNA633576	31 - 180	0 - 4 yr	G1	1 - 6 months	G1b	F	USA	30261271	30247278	30067911	82386.7	78346.7	1275073
SRR13773579	PRJNA633576	31 - 180	0 - 4 yr	G1	1 - 6 months	G1b	M	USA	30360594	30343574	29987964	85873.3	82980	1323299
SRR13773570	PRJNA633576	31 - 180	0 - 4 yr	G1	1 - 6 months	G1b	M	USA	23603697	23593464	22783980	68900	64826.7	978061
SRR13773557	PRJNA633576	31 - 180	0 - 4 yr	G1	1 - 6 months	G1b	F	USA	26307336	26296483	25799993	82553.3	78880	1161947
SRR13773648	PRJNA633576	31 - 180	0 - 4 yr	G1	1 - 6 months	G1b	F	USA	31791657	31778354	31174299	79546.7	77686.7	1136203
SRR13773656	PRJNA633576	31 - 180	0 - 4 yr	G1	1 - 6 months	G1b	F	USA	23185037	23173250	22812697	69073.3	66533.3	949151
SRR13773742	PRJNA633576	31 - 180	0 - 4 yr	G1	1 - 6 months	G1b	F	USA	39632600	39614462	37152332	83346.7	80320	1107358
SRR13773668	PRJNA633576	31 - 180	0 - 4 yr	G1	1 - 6 months	G1b	M	USA	29278494	29263266	26729916	88873.3	86660	1281244
SRR13773626	PRJNA633576	31 - 180	0 - 4 yr	G1	1 - 6 months	G1b	F	USA	30134295	30118803	28757608	77800	75413.3	1377191
SRR13773623	PRJNA633576	31 - 180	0 - 4 yr	G1	1 - 6 months	G1b	F	USA	18241197	18226742	15203391	80513.3	79026.7	1706918
SRR13773620	PRJNA633576	31 - 180	0 - 4 yr	G1	1 - 6 months	G1b	F	USA	25266146	25253745	22981450	74526.7	70873.3	1231331
SRR13773625	PRJNA633576	31 - 180	0 - 4 yr	G1	1 - 6 months	G1b	F	USA	39407193	39389040	38686692	83820	81606.7	1615506
SRR13773651	PRJNA633576	31 - 180	0 - 4 yr	G1	1 - 6 months	G1b	F	USA	22634990	22624659	21430804	85786.7	82340	1172829
SRR13773613	PRJNA633576	31 - 180	0 - 4 yr	G1	1 - 6 months	G1b	NA	USA	25823228	25810475	22572645	91113.3	88173.3	1600901
SRR13773551	PRJNA633576	31 - 180	0 - 4 yr	G1	1 - 6 months	G1b	M	USA	35613538	35599137	34497611	60733.3	58053.3	919577
SRR13773667	PRJNA633576	31 - 180	0 - 4 yr	G1	1 - 6 months	G1b	F	USA	24636149	24621986	24201594	72606.7	69366.7	943911
SRR13773753	PRJNA633576	31 - 180	0 - 4 yr	G1	1 - 6 months	G1b	M	USA	23263102	23247373	19571690	86213.3	84060	1253943
SRR13773654	PRJNA633576	31 - 180	0 - 4 yr	G1	1 - 6 months	G1b	F	USA	29270854	29257667	27784149	71460	68200	1309419
SRR13773566	PRJNA633576	31 - 180	0 - 4 yr	G1	1 - 6 months	G1b	M	USA	33607691	33592025	29303779	81986.7	78626.7	1395458
SRR13773663	PRJNA633576	31 - 180	0 - 4 yr	G1	1 - 6 months	G1b	M	USA	37484506	37465333	36896092	86900	83893.3	1301942
SRR13773572	PRJNA633576	31 - 180	0 - 4 yr	G1	1 - 6 months	G1b	F	USA	23471494	23461508	23233134	78700	76666.7	1370689
SRR13773646	PRJNA633576	31 - 180	0 - 4 yr	G1	1 - 6 months	G1b	F	USA	28714530	28697362	28189158	86000	83560	1343285
SRR13773553	PRJNA633576	31 - 180	0 - 4 yr	G1	1 - 6 months	G1b	F	USA	22775797	22762864	22593017	79220	75466.7	957318
SRR13773665	PRJNA633576	31 - 180	0 - 4 yr	G1	1 - 6 months	G1b	M	USA	25738912	25725414	25528611	92273.3	90873.3	1400996
SRR13773568	PRJNA633576	31 - 180	0 - 4 yr	G1	1 - 6 months	G1b	M	USA	25358619	25342973	24168320	76713.3	73140	1284195
SRR13773650	PRJNA633576	31 - 180	0 - 4 yr	G1	1 - 6 months	G1b	F	USA	33198353	33182939	29753943	70153.3	67466.7	1263324
SRR13773775	PRJNA633576	31 - 180	0 - 4 yr	G1	1 - 6 months	G1b	F	USA	30061883	30047680	29360830	80693.3	77006.7	940003
SRR13773655	PRJNA633576	31 - 180	0 - 4 yr	G1	1 - 6 months	G1b	F	USA	30964597	30950497	27527647	80073.3	75706.7	1299828
SRR13773563	PRJNA633576	31 - 180	0 - 4 yr	G1	1 - 6 months	G1b	M	USA	23163066	23148154	21165617	80300	75433.3	1228825
SRR13773652	PRJNA633576	31 - 180	0 - 4 yr	G1	1 - 6 months	G1b	M	USA	27750861	27737930	27620679	85606.7	84406.7	1181019
SRR13773624	PRJNA633576	31 - 180	0 - 4 yr	G1	1 - 6 months	G1b	F	USA	25832997	25815943	25283711	78566.7	73906.7	1511368
SRR13773562	PRJNA633576	31 - 180	0 - 4 yr	G1	1 - 6 months	G1b	F	USA	27559059	27547871	26893129	87346.7	85260	1659509
SRR13773621	PRJNA633576	31 - 180	0 - 4 yr	G1	1 - 6 months	G1b	M	USA	31424847	31407484	31236113	94400	93480	1809899
SRR13773617	PRJNA633576	31 - 180	0 - 4 yr	G1	1 - 6 months	G1b	M	USA	7521289	7496424	3988413	84626.7	81786.7	1187125
SRR12170373	PRJNA644725	31 - 180	0 - 4 yr	G1	1 - 6 months	G1b	NA	Bangladesh	15399118	15398053	15397817	33400	31740	16966
SRR12170372	PRJNA644725	31 - 180	0 - 4 yr	G1	1 - 6 months	G1b	NA	Bangladesh	13864043	13862544	13862488	33660	32426.7	125796
SRR12170300	PRJNA644725	31 - 180	0 - 4 yr	G1	1 - 6 months	G1b	NA	Bangladesh	16573828	16572445	16570641	55333.3	53340	53657
SRR12170289	PRJNA644725	31 - 180	0 - 4 yr	G1	1 - 6 months	G1b	NA	Bangladesh	19206502	19205103	19204947	87460	85860	40912
SRR12170278	PRJNA644725	31 - 180	0 - 4 yr	G1	1 - 6 months	G1b	NA	Bangladesh	20611496	20610130	20607586	50846.7	47960	70135
SRR12170267	PRJNA644725	31 - 180	0 - 4 yr	G1	1 - 6 months	G1b	NA	Bangladesh	18308811	18307599	18307563	42233.3	40466.7	12500
SRR12170256	PRJNA644725	31 - 180	0 - 4 yr	G1	1 - 6 months	G1b	NA	Bangladesh	17190683	17188771	17187304	58846.7	56586.7	135140
SRR12170371	PRJNA644725	31 - 180	0 - 4 yr	G1	1 - 6 months	G1b	NA	Bangladesh	17431383	17430050	17428305	68273.3	64193.3	143095
SRR12170360	PRJNA644725	31 - 180	0 - 4 yr	G1	1 - 6 months	G1b	NA	Bangladesh	18669638	18668551	18664604	84360	81580	112032
SRR12170349	PRJNA644725	31 - 180	0 - 4 yr	G1	1 - 6 months	G1b	NA	Bangladesh	14517896	14516695	14516659	66760	65493.3	73217
SRR12170327	PRJNA644725	31 - 180	0 - 4 yr	G1	1 - 6 months	G1b	NA	Bangladesh	11040396	11033270	11032481	77460	73840	125245
SRR12170314	PRJNA644725	31 - 180	0 - 4 yr	G1	1 - 6 months	G1b	NA	Bangladesh	8950318	8946249	8943854	59293.3	55553.3	72400
SRR12170313	PRJNA644725	31 - 180	0 - 4 yr	G1	1 - 6 months	G1b	NA	Bangladesh	14225940	14215922	14207904	70993.3	66653.3	107127
SRR12170310	PRJNA644725	31 - 180	0 - 4 yr	G1	1 - 6 months	G1b	NA	Bangladesh	10822011	10818693	10818641	59046.7	56913.3	31573
SRR12170309	PRJNA644725	31 - 180	0 - 4 yr	G1	1 - 6 months	G1b	NA	Bangladesh	9586579	9585688	9585595	43853.3	42266.7	11065
SRR12170307	PRJNA644725	31 - 180	0 - 4 yr	G1	1 - 6 months	G1b	NA	Bangladesh	17413383	17412093	17412071	53620	49300	138571
SRR12170305	PRJNA644725	31 - 180	0 - 4 yr	G1	1 - 6 months	G1b	NA	Bangladesh	9596130	9595408	9594603	48320	44786.7	60525
SRR12170304	PRJNA644725	31 - 180	0 - 4 yr	G1	1 - 6 months	G1b	NA	Bangladesh	4691959	4691478	4691424	92513.3	90820	13425
SRR12170302	PRJNA644725	31 - 180	0 - 4 yr	G1	1 - 6 months	G1b	NA	Bangladesh	12130738	12127483	12127462	50426.7	48826.7	25209
SRR12170301	PRJNA644725	31 - 180	0 - 4 yr	G1	1 - 6 months	G1b	NA	Bangladesh	12117059	12112281	12112245	48173.3	46846.7	25094
SRR12170298	PRJNA644725	31 - 180	0 - 4 yr	G1	1 - 6 months	G1b	NA	Bangladesh	6280048	6278555	6278552	71140	69780	13741
SRR12170297	PRJNA644725	31 - 180	0 - 4 yr	G1	1 - 6 months	G1b	NA	Bangladesh	8641274	8638109	8638081	71820	70086.7	10085
SRR12170295	PRJNA644725	31 - 180	0 - 4 yr	G1	1 - 6 months	G1b	NA	Bangladesh	16655300	16654113	16654035	66853.3	64633.3	12642
SRR12170294	PRJNA644725	31 - 180	0 - 4 yr	G1	1 - 6 months	G1b	NA	Bangladesh	13661124	13656607	13656560	54760	52080	84647
SRR12170288	PRJNA644725	31 - 180	0 - 4 yr	G1	1 - 6 months	G1b	NA	Bangladesh	9299072	9290367	9288768	66460	59593.3	274992
SRR12170286	PRJNA644725	31 - 180	0 - 4 yr	G1	1 - 6 months	G1b	NA	Bangladesh	7964665	7961875	7961834	34986.7	31646.7	70293
SRR12170283	PRJNA644725	31 - 180	0 - 4 yr	G1	1 - 6 months	G1b	NA	Bangladesh	4941993	4941586	4941482	57466.7	54180	166256
SRR12170281	PRJNA644725	31 - 180	0 - 4 yr	G1	1 - 6 months	G1b	NA	Bangladesh	6935377	6934782	6934756	57113.3	53800	39191
SRR12170280	PRJNA644725	31 - 180	0 - 4 yr	G1	1 - 6 months	G1b	NA	Bangladesh	8862958	8862360	8862328	45200	42733.3	74395
SRR12170279	PRJNA644725	31 - 180	0 - 4 yr	G1	1 - 6 months	G1b	NA	Bangladesh	11719880	11719114	11719072	39073.3	37146.7	58641
SRR12170277	PRJNA644725	31 - 180	0 - 4 yr	G1	1 - 6 months	G1b	NA	Bangladesh	5447494	5441927	5441750	70980	68833.3	157677
SRR12170276	PRJNA644725	31 - 180	0 - 4 yr	G1	1 - 6 months	G1b	NA	Bangladesh	5233978	5232805	4481696	63160	60000	208387
SRR12170275	PRJNA644725	31 - 180	0 - 4 yr	G1	1 - 6 months	G1b	NA	Bangladesh	14325594	14324464	14324427	58706.7	55886.7	73700
SRR12170274	PRJNA644725	31 - 180	0 - 4 yr	G1	1 - 6 months	G1b	NA	Bangladesh	11845992	11837448	11836370	70793.3	66686.7	111471
SRR12170273	PRJNA644725	31 - 180	0 - 4 yr	G1	1 - 6 months	G1b	NA	Bangladesh	11265008	11264202	11264165	53813.3	49626.7	99384
SRR12170272	PRJNA644725	31 - 180	0 - 4 yr	G1	1 - 6 months	G1b	NA	Bangladesh	11210902	11207221	11207080	66013.3	62253.3	64932
SRR12170271	PRJNA644725	31 - 180	0 - 4 yr	G1	1 - 6 months	G1b	NA	Bangladesh	11137480	11133593	11133558	69706.7	68253.3	90459
SRR12170270	PRJNA644725	31 - 180	0 - 4 yr	G1	1 - 6 months	G1b	NA	Bangladesh	10679854	10672175	10672166	68486.7	67506.7	87415
SRR12170268	PRJNA644725	31 - 180	0 - 4 yr	G1	1 - 6 months	G1b	NA	Bangladesh	5313656	5312727	5311635	56140	52146.7	99930
SRR12170266	PRJNA644725	31 - 180	0 - 4 yr	G1	1 - 6 months	G1b	NA	Bangladesh	8426923	8423779	8411451	62613.3	58426.7	104703
SRR12170265	PRJNA644725	31 - 180	0 - 4 yr	G1	1 - 6 months	G1b	NA	Bangladesh	13037798	13033702	13033327	50546.7	47346.7	18875
SRR12170264	PRJNA644725	31 - 180	0 - 4 yr	G1	1 - 6 months	G1b	NA	Bangladesh	4715515	4714117	4699372	68020	62566.7	54048
SRR12170263	PRJNA644725	31 - 180	0 - 4 yr	G1	1 - 6 months	G1b	NA	Bangladesh	3633227	3628423	3626343	57666.7	53853.3	39916
SRR12170260	PRJNA644725	31 - 180	0 - 4 yr	G1	1 - 6 months	G1b	NA	Bangladesh	6330047	6324996	6324635	59573.3	57500	23898
SRR12170259	PRJNA644725	31 - 180	0 - 4 yr	G1	1 - 6 months	G1b	NA	Bangladesh	1292548	1290765	1290298	66980	57460	73041
SRR12170258	PRJNA644725	31 - 180	0 - 4 yr	G1	1 - 6 months	G1b	NA	Bangladesh	5723777	5718577	5717505	82206.7	78713.3	14478
SRR12170257	PRJNA644725	31 - 180	0 - 4 yr	G1	1 - 6 months	G1b	NA	Bangladesh	1627441	1624975	1624896	74880	69973.3	65344
SRR12170254	PRJNA644725	31 - 180	0 - 4 yr	G1	1 - 6 months	G1b	NA	Bangladesh	4843271	4838681	4837761	48200	44646.7	36905
SRR12170253	PRJNA644725	31 - 180	0 - 4 yr	G1	1 - 6 months	G1b	NA	Bangladesh	4348120	4341344	4340865	45146.7	44240	73638
SRR12170251	PRJNA644725	31 - 180	0 - 4 yr	G1	1 - 6 months	G1b	NA	Bangladesh	4783072	4775906	4773289	54160	50180	89388
SRR12170250	PRJNA644725	31 - 180	0 - 4 yr	G1	1 - 6 months	G1b	NA	Bangladesh	16730741	16718584	16718236	60380	57626.7	99413
SRR12170249	PRJNA644725	31 - 180	0 - 4 yr	G1	1 - 6 months	G1b	NA	Bangladesh	20711781	20698349	20697877	58313.3	56300	65843
SRR12170248	PRJNA644725	31 - 180	0 - 4 yr	G1	1 - 6 months	G1b	NA	Bangladesh	24021698	24012492	24012185	55346.7	53086.7	73149
SRR12170240	PRJNA644725	31 - 180	0 - 4 yr	G1	1 - 6 months	G1b	NA	Bangladesh	15818420	15805760	15805746	94646.7	93660	25174
SRR12170239	PRJNA644725	31 - 180	0 - 4 yr	G1	1 - 6 months	G1b	NA	Bangladesh	14069360	14061698	14061520	49800	47686.7	38290
SRR12170238	PRJNA644725	31 - 180	0 - 4 yr	G1	1 - 6 months	G1b	NA	Bangladesh	15801489	15791624	15791553	67960	65946.7	29713
SRR12170235	PRJNA644725	31 - 180	0 - 4 yr	G1	1 - 6 months	G1b	NA	Bangladesh	32707902	32702965	32702658	33380	30840	58079
SRR12170233	PRJNA644725	31 - 180	0 - 4 yr	G1	1 - 6 months	G1b	NA	Bangladesh	14109717	14106111	14099119	70333.3	68000	51569
SRR12170232	PRJNA644725	31 - 180	0 - 4 yr	G1	1 - 6 months	G1b	NA	Bangladesh	23501267	23490582	23488247	72893.3	70020	59727
SRR12170231	PRJNA644725	31 - 180	0 - 4 yr	G1	1 - 6 months	G1b	NA	Bangladesh	22494405	22484423	22484399	68120	66720	80225
SRR12170230	PRJNA644725	31 - 180	0 - 4 yr	G1	1 - 6 months	G1b	NA	Bangladesh	18343832	18338387	18336333	41980	38760	116688
SRR12170229	PRJNA644725	31 - 180	0 - 4 yr	G1	1 - 6 months	G1b	NA	Bangladesh	11230682	11224800	11219888	68246.7	63573.3	277325
SRR12170228	PRJNA644725	31 - 180	0 - 4 yr	G1	1 - 6 months	G1b	NA	Bangladesh	99353622	99312793	99311290	66446.7	64693.3	21774
SRR12170227	PRJNA644725	31 - 180	0 - 4 yr	G1	1 - 6 months	G1b	NA	Bangladesh	17278904	17273225	17273071	81293.3	79073.3	26595
SRR12170226	PRJNA644725	31 - 180	0 - 4 yr	G1	1 - 6 months	G1b	NA	Bangladesh	24055443	24050827	24049375	73233.3	71120	32519
SRR12170225	PRJNA644725	31 - 180	0 - 4 yr	G1	1 - 6 months	G1b	NA	Bangladesh	15473046	15466207	15464654	50033.3	45106.7	127146
SRR12170224	PRJNA644725	31 - 180	0 - 4 yr	G1	1 - 6 months	G1b	NA	Bangladesh	13848069	13839091	13838787	80213.3	78140	41190
SRR12170370	PRJNA644725	31 - 180	0 - 4 yr	G1	1 - 6 months	G1b	NA	Bangladesh	23146944	23141700	23141009	56326.7	53873.3	134384
SRR12170369	PRJNA644725	31 - 180	0 - 4 yr	G1	1 - 6 months	G1b	NA	Bangladesh	20644392	20640741	20640445	94780	92573.3	21304
SRR12170368	PRJNA644725	31 - 180	0 - 4 yr	G1	1 - 6 months	G1b	NA	Bangladesh	8459145	8454820	8454817	75613.3	75160	107496
SRR12170367	PRJNA644725	31 - 180	0 - 4 yr	G1	1 - 6 months	G1b	NA	Bangladesh	23007342	23003389	23003350	65373.3	63813.3	62236
SRR12170365	PRJNA644725	31 - 180	0 - 4 yr	G1	1 - 6 months	G1b	NA	Bangladesh	7346613	7343977	7343613	65226.7	62033.3	120266
SRR12170364	PRJNA644725	31 - 180	0 - 4 yr	G1	1 - 6 months	G1b	NA	Bangladesh	13998071	13995421	13994854	63640	60840	33947
SRR12170363	PRJNA644725	31 - 180	0 - 4 yr	G1	1 - 6 months	G1b	NA	Bangladesh	19202102	19199961	19199809	68886.7	66300	194548
SRR12170362	PRJNA644725	31 - 180	0 - 4 yr	G1	1 - 6 months	G1b	NA	Bangladesh	19843390	19840966	19840747	72046.7	70026.7	39412
SRR12170358	PRJNA644725	31 - 180	0 - 4 yr	G1	1 - 6 months	G1b	NA	Bangladesh	17686739	17682357	17679498	69486.7	65026.7	175478
SRR12170357	PRJNA644725	31 - 180	0 - 4 yr	G1	1 - 6 months	G1b	NA	Bangladesh	19093216	19088611	19087823	87866.7	85173.3	16520
SRR12170355	PRJNA644725	31 - 180	0 - 4 yr	G1	1 - 6 months	G1b	NA	Bangladesh	15919282	15915024	15914680	68413.3	66793.3	82289
SRR12170354	PRJNA644725	31 - 180	0 - 4 yr	G1	1 - 6 months	G1b	NA	Bangladesh	22937035	22930749	22930431	56353.3	54600	38262
SRR12170353	PRJNA644725	31 - 180	0 - 4 yr	G1	1 - 6 months	G1b	NA	Bangladesh	20094935	20092458	20092266	33400	31320	99844
SRR12170351	PRJNA644725	31 - 180	0 - 4 yr	G1	1 - 6 months	G1b	NA	Bangladesh	14496009	14493193	14487876	63640	58800	204534
SRR12170350	PRJNA644725	31 - 180	0 - 4 yr	G1	1 - 6 months	G1b	NA	Bangladesh	14477061	14469520	14469091	39046.7	36993.3	118420
SRR12170346	PRJNA644725	31 - 180	0 - 4 yr	G1	1 - 6 months	G1b	NA	Bangladesh	77101434	77029209	76924954	68186.7	66553.3	178990
SRR12170345	PRJNA644725	31 - 180	0 - 4 yr	G1	1 - 6 months	G1b	NA	Bangladesh	16583704	16579741	16579396	78806.7	77153.3	16917
SRR12170344	PRJNA644725	31 - 180	0 - 4 yr	G1	1 - 6 months	G1b	NA	Bangladesh	13174544	13170797	13161002	71280	65840	273024
SRR12170343	PRJNA644725	31 - 180	0 - 4 yr	G1	1 - 6 months	G1b	NA	Bangladesh	17932154	17929220	17928255	78946.7	76000	50136
SRR12170342	PRJNA644725	31 - 180	0 - 4 yr	G1	1 - 6 months	G1b	NA	Bangladesh	8576359	8570692	8570682	83793.3	81946.7	132233
SRR12170341	PRJNA644725	31 - 180	0 - 4 yr	G1	1 - 6 months	G1b	NA	Bangladesh	9631548	9624028	9623725	64926.7	61213.3	165220
SRR12170339	PRJNA644725	31 - 180	0 - 4 yr	G1	1 - 6 months	G1b	NA	Bangladesh	4569424	4565923	4565725	80573.3	76866.7	91893
SRR12170335	PRJNA644725	31 - 180	0 - 4 yr	G1	1 - 6 months	G1b	NA	Bangladesh	15508803	15501548	15501502	64706.7	61726.7	122435
SRR12170334	PRJNA644725	31 - 180	0 - 4 yr	G1	1 - 6 months	G1b	NA	Bangladesh	13300591	13295058	13295022	38593.3	36420	21264
SRR12170333	PRJNA644725	31 - 180	0 - 4 yr	G1	1 - 6 months	G1b	NA	Bangladesh	5991465	5987547	5987507	70493.3	67660	56645
SRR12170332	PRJNA644725	31 - 180	0 - 4 yr	G1	1 - 6 months	G1b	NA	Bangladesh	16020553	16015148	16015130	95220	94226.7	188848
SRR12170331	PRJNA644725	31 - 180	0 - 4 yr	G1	1 - 6 months	G1b	NA	Bangladesh	3960013	3947097	3946698	75000	71593.3	86320
SRR12170330	PRJNA644725	31 - 180	0 - 4 yr	G1	1 - 6 months	G1b	NA	Bangladesh	11164914	11155449	11155117	43186.7	40906.7	36601
SRR12170328	PRJNA644725	31 - 180	0 - 4 yr	G1	1 - 6 months	G1b	NA	Bangladesh	19139144	19133943	19133734	62913.3	61533.3	85429
SRR12170325	PRJNA644725	31 - 180	0 - 4 yr	G1	1 - 6 months	G1b	NA	Bangladesh	4637571	4624029	4623495	41706.7	35773.3	170941
SRR12170324	PRJNA644725	31 - 180	0 - 4 yr	G1	1 - 6 months	G1b	NA	Bangladesh	4451267	4447414	4407674	44613.3	41746.7	98004
SRR12170322	PRJNA644725	31 - 180	0 - 4 yr	G1	1 - 6 months	G1b	NA	Bangladesh	17426274	17421880	17421825	69206.7	67080	83555
SRR12170321	PRJNA644725	31 - 180	0 - 4 yr	G1	1 - 6 months	G1b	NA	Bangladesh	18178108	18173061	18173027	66233.3	64300	11403
SRR12170319	PRJNA644725	31 - 180	0 - 4 yr	G1	1 - 6 months	G1b	NA	Bangladesh	15662016	15654922	15654551	68173.3	65980	147072
SRR12170318	PRJNA644725	31 - 180	0 - 4 yr	G1	1 - 6 months	G1b	NA	Bangladesh	15119315	15113071	15112941	49040	46426.7	139315
SRR12170311	PRJNA644725	31 - 180	0 - 4 yr	G1	1 - 6 months	G1b	NA	Bangladesh	17136990	17135925	17133272	22580	20046.7	101532
SRR12170245	PRJNA644725	31 - 180	0 - 4 yr	G1	1 - 6 months	G1b	NA	Bangladesh	16668753	16667160	16666844	27826.7	25820	43424
SRR12170234	PRJNA644725	31 - 180	0 - 4 yr	G1	1 - 6 months	G1b	NA	Bangladesh	20242252	20240065	20239905	23546.7	21940	265562
SRR12170338	PRJNA644725	31 - 180	0 - 4 yr	G1	1 - 6 months	G1b	NA	Bangladesh	9801397	9797946	9797824	9693.33	7880	40606
SRR12170316	PRJNA644725	31 - 180	0 - 4 yr	G1	1 - 6 months	G1b	NA	Bangladesh	12389828	12385439	12385343	23033.3	20213.3	23848
SRR12170306	PRJNA644725	31 - 180	0 - 4 yr	G1	1 - 6 months	G1b	NA	Bangladesh	13273368	13269123	13269098	20653.3	19786.7	254031
SRR12170292	PRJNA644725	31 - 180	0 - 4 yr	G1	1 - 6 months	G1b	NA	Bangladesh	12556174	12548025	12547815	22253.3	20340	27154
SRR12170291	PRJNA644725	31 - 180	0 - 4 yr	G1	1 - 6 months	G1b	NA	Bangladesh	3515160	3514803	3514779	31533.3	26286.7	20430
SRR12170285	PRJNA644725	31 - 180	0 - 4 yr	G1	1 - 6 months	G1b	NA	Bangladesh	11555158	11551683	11550868	26453.3	24460	230792
SRR12170282	PRJNA644725	31 - 180	0 - 4 yr	G1	1 - 6 months	G1b	NA	Bangladesh	14465583	14460506	14459999	26040	23786.7	87329
SRR12170255	PRJNA644725	31 - 180	0 - 4 yr	G1	1 - 6 months	G1b	NA	Bangladesh	2520450	2517726	2517670	28340	24760	53813
SRR12170252	PRJNA644725	31 - 180	0 - 4 yr	G1	1 - 6 months	G1b	NA	Bangladesh	5169583	5165557	5164744	21973.3	20353.3	20890
SRR12170247	PRJNA644725	31 - 180	0 - 4 yr	G1	1 - 6 months	G1b	NA	Bangladesh	16023835	16013494	16013473	20226.7	19593.3	189381
SRR12170246	PRJNA644725	31 - 180	0 - 4 yr	G1	1 - 6 months	G1b	NA	Bangladesh	18572405	18560084	18560074	19886.7	19020	240011
SRR12170244	PRJNA644725	31 - 180	0 - 4 yr	G1	1 - 6 months	G1b	NA	Bangladesh	14965737	14953385	14953349	25380	24313.3	165741
SRR12170242	PRJNA644725	31 - 180	0 - 4 yr	G1	1 - 6 months	G1b	NA	Bangladesh	16381422	16370588	16370330	17153.3	15706.7	12506
SRR12170241	PRJNA644725	31 - 180	0 - 4 yr	G1	1 - 6 months	G1b	NA	Bangladesh	21180173	21155821	21155078	28820	27340	18259
SRR12170366	PRJNA644725	31 - 180	0 - 4 yr	G1	1 - 6 months	G1b	NA	Bangladesh	17445847	17443570	17443480	21813.3	20106.7	122862
SRR12170356	PRJNA644725	31 - 180	0 - 4 yr	G1	1 - 6 months	G1b	NA	Bangladesh	18822969	18819753	18819105	31780	29366.7	17285
SRR12170352	PRJNA644725	31 - 180	0 - 4 yr	G1	1 - 6 months	G1b	NA	Bangladesh	15171384	15168207	15163804	21846.7	18206.7	72665
SRR12170348	PRJNA644725	31 - 180	0 - 4 yr	G1	1 - 6 months	G1b	NA	Bangladesh	17116018	17111307	17111215	22493.3	20486.7	111909
SRR12170347	PRJNA644725	31 - 180	0 - 4 yr	G1	1 - 6 months	G1b	NA	Bangladesh	15473648	15471095	15470699	29253.3	27080	120244
SRR12170340	PRJNA644725	31 - 180	0 - 4 yr	G1	1 - 6 months	G1b	NA	Bangladesh	1786175	1784498	1336967	72353.3	68280	35993
SRR12170337	PRJNA644725	31 - 180	0 - 4 yr	G1	1 - 6 months	G1b	NA	Bangladesh	13496043	13487745	13487740	11313.3	10593.3	251282
SRR12170336	PRJNA644725	31 - 180	0 - 4 yr	G1	1 - 6 months	G1b	NA	Bangladesh	12550924	12541999	12541991	9213.33	8320	251407
SRR12170329	PRJNA644725	31 - 180	0 - 4 yr	G1	1 - 6 months	G1b	NA	Bangladesh	15784416	15779859	15779841	20393.3	19266.7	21048
SRR12170320	PRJNA644725	31 - 180	0 - 4 yr	G1	1 - 6 months	G1b	NA	Bangladesh	15908364	15902244	15902223	26400	24686.7	11769
SRR12170317	PRJNA644725	31 - 180	0 - 4 yr	G1	1 - 6 months	G1b	NA	Bangladesh	16009155	16004093	16004037	30673.3	28226.7	63944
SRR13318513	PRJNA688164	121	0 - 4 yr	G1	1 - 6 months	G1b	NA	Poland	184419377	108231811	107487471	81393.3	77800	1252047
SRR13318524	PRJNA688164	121	0 - 4 yr	G1	1 - 6 months	G1b	NA	Poland	220567159	217253999	215328737	79320	77926.7	1270324
SRR13740287	PRJNA695570	34	0 - 4 yr	G1	1 - 6 months	G1b	M	USA	3907631	3528093	3412068	78820	76266.7	643268
SRR13740177	PRJNA695570	35	0 - 4 yr	G1	1 - 6 months	G1b	F	USA	2048047	1794431	1527370	90833.3	87473.3	289384
SRR13739741	PRJNA695570	38	0 - 4 yr	G1	1 - 6 months	G1b	M	USA	5142526	4518099	3168779	83940	81713.3	774831
SRR13739757	PRJNA695570	39	0 - 4 yr	G1	1 - 6 months	G1b	F	USA	5220485	4562658	4365358	81293.3	77966.7	687963
SRR13740167	PRJNA695570	39	0 - 4 yr	G1	1 - 6 months	G1b	F	USA	3021654	2631266	2410821	74900	71553.3	477232
SRR13739588	PRJNA695570	41	0 - 4 yr	G1	1 - 6 months	G1b	F	USA	6527988	5735664	5490526	60026.7	57653.3	1006065
SRR13739713	PRJNA695570	42	0 - 4 yr	G1	1 - 6 months	G1b	M	USA	5140554	4574488	4057464	86133.3	85646.7	979197
SRR13740050	PRJNA695570	44	0 - 4 yr	G1	1 - 6 months	G1b	F	USA	3683854	3218459	3046714	87213.3	85133.3	642039
SRR13740283	PRJNA695570	46	0 - 4 yr	G1	1 - 6 months	G1b	F	USA	7279402	6479645	6384272	71193.3	69406.7	897167
SRR13739550	PRJNA695570	47	0 - 4 yr	G1	1 - 6 months	G1b	M	USA	5525281	4328068	3021165	75146.7	71266.7	797330
SRR13739579	PRJNA695570	48	0 - 4 yr	G1	1 - 6 months	G1b	F	USA	4113780	3590706	3497058	79973.3	76960	674540
SRR13739604	PRJNA695570	49	0 - 4 yr	G1	1 - 6 months	G1b	NA	USA	4797456	4125806	3919751	85700	82880	911840
SRR13739743	PRJNA695570	50	0 - 4 yr	G1	1 - 6 months	G1b	M	USA	4211118	3386153	2937869	82380	77840	536511
SRR13740370	PRJNA695570	69	0 - 4 yr	G1	1 - 6 months	G1b	F	USA	3441655	3124928	2971289	78200	74953.3	647451
SRR13740090	PRJNA695570	70	0 - 4 yr	G1	1 - 6 months	G1b	M	USA	4980963	4451644	3593741	86606.7	83286.7	832039
SRR13740447	PRJNA695570	75	0 - 4 yr	G1	1 - 6 months	G1b	F	USA	3805792	3487946	3340268	86640	85493.3	807739
SRR13740012	PRJNA695570	76	0 - 4 yr	G1	1 - 6 months	G1b	F	USA	4929957	4235367	4127225	80526.7	76120	776851
SRR13740309	PRJNA695570	76	0 - 4 yr	G1	1 - 6 months	G1b	F	USA	4013648	3684386	2772339	79666.7	77286.7	634245
SRR13739994	PRJNA695570	78	0 - 4 yr	G1	1 - 6 months	G1b	F	USA	6291868	5845661	5767157	78720	76973.3	1156984
SRR13740338	PRJNA695570	79	0 - 4 yr	G1	1 - 6 months	G1b	F	USA	2054906	1792402	1574597	89486.7	88013.3	465901
SRR13739624	PRJNA695570	81	0 - 4 yr	G1	1 - 6 months	G1b	M	USA	5464275	4716263	4392055	78600	74853.3	915331
SRR13740467	PRJNA695570	82	0 - 4 yr	G1	1 - 6 months	G1b	M	USA	6574788	5762595	3978296	64686.7	61440	701124
SRR13739872	PRJNA695570	86	0 - 4 yr	G1	1 - 6 months	G1b	M	USA	3690943	3231757	3137988	78366.7	75326.7	709561
SRR13739837	PRJNA695570	86	0 - 4 yr	G1	1 - 6 months	G1b	F	USA	3710633	3188724	3148311	79660	77046.7	639173
SRR13740000	PRJNA695570	87	0 - 4 yr	G1	1 - 6 months	G1b	F	USA	6428310	6206544	4956436	88573.3	87306.7	1384927
SRR13739737	PRJNA695570	87	0 - 4 yr	G1	1 - 6 months	G1b	F	USA	4756972	4104847	3832687	84380	81366.7	853940
SRR13739883	PRJNA695570	88	0 - 4 yr	G1	1 - 6 months	G1b	F	USA	6058422	5168881	4866642	64593.3	61860	855579
SRR13740315	PRJNA695570	90	0 - 4 yr	G1	1 - 6 months	G1b	M	USA	7418049	6439715	4597208	66040	64826.7	840973
SRR13740341	PRJNA695570	91	0 - 4 yr	G1	1 - 6 months	G1b	M	USA	4165131	3650600	2547452	86973.3	85540	856470
SRR13739927	PRJNA695570	91	0 - 4 yr	G1	1 - 6 months	G1b	M	USA	4823864	4270412	2978298	84786.7	83760	703800
SRR13740102	PRJNA695570	92	0 - 4 yr	G1	1 - 6 months	G1b	M	USA	5250770	5063445	4208955	85366.7	82826.7	877328
SRR13740130	PRJNA695570	92	0 - 4 yr	G1	1 - 6 months	G1b	M	USA	7081548	6329486	6166550	72580	66780	1058787
SRR13740276	PRJNA695570	92	0 - 4 yr	G1	1 - 6 months	G1b	M	USA	5509001	5028845	4994463	70866.7	68400	969456
SRR13739537	PRJNA695570	92	0 - 4 yr	G1	1 - 6 months	G1b	M	USA	3879548	3396379	2113555	82593.3	80966.7	614154
SRR13740478	PRJNA695570	93	0 - 4 yr	G1	1 - 6 months	G1b	F	USA	3787979	3429554	3414345	62713.3	59053.3	749539
SRR13739638	PRJNA695570	93	0 - 4 yr	G1	1 - 6 months	G1b	M	USA	4242279	3691041	2854382	82173.3	77320	739748
SRR13740020	PRJNA695570	93	0 - 4 yr	G1	1 - 6 months	G1b	F	USA	4822959	4284961	2971072	68866.7	66166.7	548971
SRR13740392	PRJNA695570	94	0 - 4 yr	G1	1 - 6 months	G1b	F	USA	2719107	2502020	1987172	75446.7	72373.3	422059
SRR13740001	PRJNA695570	96	0 - 4 yr	G1	1 - 6 months	G1b	M	USA	5304642	4902923	4452331	94713.3	93720	1187841
SRR13740296	PRJNA695570	96	0 - 4 yr	G1	1 - 6 months	G1b	M	USA	7348223	6430111	5741188	80120	77360	891471
SRR13740052	PRJNA695570	97	0 - 4 yr	G1	1 - 6 months	G1b	F	USA	1808726	1619326	1537721	68753.3	66493.3	252739
SRR13739803	PRJNA695570	98	0 - 4 yr	G1	1 - 6 months	G1b	F	USA	5100947	4456031	4285944	77293.3	74886.7	839683
SRR13740246	PRJNA695570	99	0 - 4 yr	G1	1 - 6 months	G1b	M	USA	2832268	2221620	1680007	86173.3	83506.7	431022
SRR13739603	PRJNA695570	100	0 - 4 yr	G1	1 - 6 months	G1b	M	USA	2657222	2337791	2212043	89366.7	85820	501646
SRR13740401	PRJNA695570	102	0 - 4 yr	G1	1 - 6 months	G1b	M	USA	2499763	2147541	2058585	82113.3	78660	450475
SRR13740234	PRJNA695570	103	0 - 4 yr	G1	1 - 6 months	G1b	F	USA	7109587	6236347	5066646	84566.7	81826.7	1050585
SRR13739682	PRJNA695570	104	0 - 4 yr	G1	1 - 6 months	G1b	M	USA	4064530	3673460	3230923	89826.7	88846.7	799188
SRR13740154	PRJNA695570	104	0 - 4 yr	G1	1 - 6 months	G1b	F	USA	4298137	3938723	3749166	74980	71886.7	780718
SRR13739799	PRJNA695570	104	0 - 4 yr	G1	1 - 6 months	G1b	M	USA	2365647	1744297	1412596	88780	87466.7	321102
SRR13740365	PRJNA695570	105	0 - 4 yr	G1	1 - 6 months	G1b	M	USA	1729443	1526653	697962	89673.3	87960	157646
SRR13740457	PRJNA695570	106	0 - 4 yr	G1	1 - 6 months	G1b	M	USA	4089083	3785474	3664514	82900	79046.7	965330
SRR13740060	PRJNA695570	106	0 - 4 yr	G1	1 - 6 months	G1b	M	USA	4801451	4079990	3723806	50446.7	48386.7	562179
SRR13739985	PRJNA695570	107	0 - 4 yr	G1	1 - 6 months	G1b	M	USA	3342468	2958660	1779505	49273.3	45386.7	304247
SRR13739527	PRJNA695570	111	0 - 4 yr	G1	1 - 6 months	G1b	F	USA	3865975	3334311	2786174	90600	89540	765764
SRR13739840	PRJNA695570	111	0 - 4 yr	G1	1 - 6 months	G1b	M	USA	2298614	2018314	1937664	78286.7	75580	362732
SRR13740168	PRJNA695570	111	0 - 4 yr	G1	1 - 6 months	G1b	M	USA	2626213	2521611	2517306	87726.7	86586.7	704373
SRR13739649	PRJNA695570	112	0 - 4 yr	G1	1 - 6 months	G1b	M	USA	5902396	4888075	4688632	81060	78000	884619
SRR13740116	PRJNA695570	112	0 - 4 yr	G1	1 - 6 months	G1b	F	USA	5411658	4794752	4784541	83053.3	82313.3	1192388
SRR13740317	PRJNA695570	113	0 - 4 yr	G1	1 - 6 months	G1b	M	USA	6984795	6084387	5373929	83760	81220	1174179
SRR13740324	PRJNA695570	114	0 - 4 yr	G1	1 - 6 months	G1b	F	USA	3075318	2708032	2683897	85913.3	83646.7	472644
SRR13740368	PRJNA695570	114	0 - 4 yr	G1	1 - 6 months	G1b	F	USA	3530254	3231372	2885782	76406.7	73460	549020
SRR13740469	PRJNA695570	115	0 - 4 yr	G1	1 - 6 months	G1b	M	USA	5633819	5017067	3940283	81560	78253.3	1127925
SRR13739716	PRJNA695570	116	0 - 4 yr	G1	1 - 6 months	G1b	M	USA	7054913	6138018	5461168	79360	77160	1094150
SRR13740051	PRJNA695570	118	0 - 4 yr	G1	1 - 6 months	G1b	F	USA	3403519	3086492	2966014	81166.7	77826.7	554735
SRR13739693	PRJNA695570	126	0 - 4 yr	G1	1 - 6 months	G1b	F	USA	2859205	2606384	2439127	85513.3	83626.7	400359
SRR13740217	PRJNA695570	128	0 - 4 yr	G1	1 - 6 months	G1b	M	USA	6330727	5643220	5525448	62333.3	60020	884305
SRR13740446	PRJNA695570	155	0 - 4 yr	G1	1 - 6 months	G1b	M	USA	6680605	5879997	5789416	84760	81813.3	893189
SRR13739805	PRJNA695570	158	0 - 4 yr	G1	1 - 6 months	G1b	F	USA	2503579	2239700	2233108	85666.7	84626.7	526614
SRR13739729	PRJNA695570	159	0 - 4 yr	G1	1 - 6 months	G1b	M	USA	1801439	1590022	1297142	82986.7	79986.7	308009
SRR13739533	PRJNA695570	160	0 - 4 yr	G1	1 - 6 months	G1b	M	USA	4606032	4029848	2505712	80200	74946.7	575506
SRR13739867	PRJNA695570	161	0 - 4 yr	G1	1 - 6 months	G1b	F	USA	4340498	3636515	3248108	86400	83653.3	649118
SRR13739721	PRJNA695570	163	0 - 4 yr	G1	1 - 6 months	G1b	F	USA	3899837	3555593	3551788	88766.7	85640	707815
SRR13740364	PRJNA695570	167	0 - 4 yr	G1	1 - 6 months	G1b	M	USA	3446843	3153651	2585833	82766.7	79520	632106
SRR13739724	PRJNA695570	168	0 - 4 yr	G1	1 - 6 months	G1b	F	USA	4780266	4345728	4195892	58180	55646.7	774292
SRR13740411	PRJNA695570	169	0 - 4 yr	G1	1 - 6 months	G1b	F	USA	3898848	3404272	3289603	87593.3	86140	578502
SRR13739975	PRJNA695570	169	0 - 4 yr	G1	1 - 6 months	G1b	F	USA	7123891	6135370	5445136	65133.3	63166.7	1076845
SRR13739577	PRJNA695570	170	0 - 4 yr	G1	1 - 6 months	G1b	F	USA	4889988	4342659	4216126	84733.3	80846.7	840261
SRR13740400	PRJNA695570	171	0 - 4 yr	G1	1 - 6 months	G1b	F	USA	4686312	4125098	4022070	81513.3	76673.3	708268
SRR13739705	PRJNA695570	171	0 - 4 yr	G1	1 - 6 months	G1b	F	USA	1649873	1283827	1222857	75640	72840	234644
SRR13739754	PRJNA695570	174	0 - 4 yr	G1	1 - 6 months	G1b	F	USA	5255290	4593715	4397294	45993.3	44646.7	740125
SRR13739565	PRJNA695570	175	0 - 4 yr	G1	1 - 6 months	G1b	F	USA	4542680	4041570	3701928	76053.3	71886.7	758389
SRR13740492	PRJNA695570	175	0 - 4 yr	G1	1 - 6 months	G1b	F	USA	6447514	5713839	4370166	66780	65246.7	924888
SRR13739567	PRJNA695570	179	0 - 4 yr	G1	1 - 6 months	G1b	M	USA	4507568	3946130	3462986	58853.3	57253.3	641623
SRR13740053	PRJNA695570	180	0 - 4 yr	G1	1 - 6 months	G1b	F	USA	4287267	3794152	3788653	76726.7	73586.7	689980
SRR13739706	PRJNA695570	180	0 - 4 yr	G1	1 - 6 months	G1b	M	USA	4126821	3513828	2526547	80900	75993.3	652610
ERR1449725	PRJEB12669	210	0 - 4 yr	G1	6 months - 1 yr	G1c	F	China	3356130	3317682	3076333	86440	82526.7	738915
ERR1449726	PRJEB12669	210	0 - 4 yr	G1	6 months - 1 yr	G1c	F	China	2957909	2920720	2399406	87113.3	83940	799380
ERR1449719	PRJEB12669	240	0 - 4 yr	G1	6 months - 1 yr	G1c	F	China	3132446	3095825	2990539	82900	79120	792397
ERR1449720	PRJEB12669	240	0 - 4 yr	G1	6 months - 1 yr	G1c	F	China	3519980	3476441	2885570	85133.3	82100	974139
ERR2226285	PRJEB24015	184	0 - 4 yr	G1	6 months - 1 yr	G1c	M	United Kingdom	10515261	9821163	8400480	83773.3	82366.7	1324906
ERR2226305	PRJEB24015	184	0 - 4 yr	G1	6 months - 1 yr	G1c	M	United Kingdom	5761388	5133140	5010137	69560	68633.3	1468758
ERR2226290	PRJEB24015	190	0 - 4 yr	G1	6 months - 1 yr	G1c	F	United Kingdom	9771928	9182012	9173369	86933.3	86266.7	1183339
ERR2226304	PRJEB24015	197	0 - 4 yr	G1	6 months - 1 yr	G1c	M	United Kingdom	11842425	11088886	4757921	94213.3	93586.7	1222777
ERR2226283	PRJEB24015	201	0 - 4 yr	G1	6 months - 1 yr	G1c	F	United Kingdom	10765181	9651457	6434418	84860	83980	1625899
ERR2226297	PRJEB24015	218	0 - 4 yr	G1	6 months - 1 yr	G1c	M	United Kingdom	9847000	9303940	9291404	66486.7	65406.7	1616199
ERR2226292	PRJEB24015	221	0 - 4 yr	G1	6 months - 1 yr	G1c	F	United Kingdom	10746440	10155976	7567335	88513.3	87000	1727757
ERR2226293	PRJEB24015	221	0 - 4 yr	G1	6 months - 1 yr	G1c	F	United Kingdom	10573383	10087708	7533735	87940	86360	1721389
ERR4406814	PRJEB39610	187	0 - 4 yr	G1	6 months - 1 yr	G1c	M	United Kingdom	7361213	7173707	7171928	88260	87420	1258768
ERR4406762	PRJEB39610	201	0 - 4 yr	G1	6 months - 1 yr	G1c	F	United Kingdom	9833801	9586897	9567783	86446.7	85773.3	1653549
ERR4406781	PRJEB39610	222	0 - 4 yr	G1	6 months - 1 yr	G1c	F	United Kingdom	7319232	7106832	7104350	80413.3	77906.7	1310537
ERR4406731	PRJEB39610	233	0 - 4 yr	G1	6 months - 1 yr	G1c	F	United Kingdom	9856631	9679276	9673486	84846.7	83153.3	1237487
ERR4406765	PRJEB39610	252	0 - 4 yr	G1	6 months - 1 yr	G1c	F	United Kingdom	9429402	4342122	4293752	80153.3	76840	747619
ERR4406672	PRJEB39610	255	0 - 4 yr	G1	6 months - 1 yr	G1c	F	United Kingdom	14015415	13779668	13771912	85940	84233.3	1243947
ERR4406651	PRJEB39610	300	0 - 4 yr	G1	6 months - 1 yr	G1c	F	United Kingdom	12743177	12378599	12308132	85573.3	82633.3	1116295
SRR4305396	PRJNA290380	186	0 - 4 yr	G1	6 months - 1 yr	G1c	NA	Russia	4939788	2856929	2703244	47726.7	45393.3	171634
SRR4305362	PRJNA290380	196	0 - 4 yr	G1	6 months - 1 yr	G1c	NA	Russia	3160143	1850182	1621272	65826.7	64233.3	182952
SRR4408147	PRJNA290380	198	0 - 4 yr	G1	6 months - 1 yr	G1c	NA	Finland	4654792	2932030	2614931	80640	76973.3	399827
SRR4305408	PRJNA290380	182	0 - 4 yr	G1	6 months - 1 yr	G1c	NA	Russia	9284032	7720522	7720012	90093.3	87946.7	341121
SRR4305285	PRJNA290380	184	0 - 4 yr	G1	6 months - 1 yr	G1c	NA	Russia	17255240	14780932	13829781	88940	86893.3	310750
SRR4305175	PRJNA290380	184	0 - 4 yr	G1	6 months - 1 yr	G1c	NA	Russia	6545962	4998703	4801588	77513.3	74980	468498
SRR4305225	PRJNA290380	190	0 - 4 yr	G1	6 months - 1 yr	G1c	NA	Russia	4606682	3333514	3333228	82806.7	81300	106513
SRR4305203	PRJNA290380	191	0 - 4 yr	G1	6 months - 1 yr	G1c	NA	Finland	5622884	3586350	3585977	67173.3	65393.3	436223
SRR4305087	PRJNA290380	192	0 - 4 yr	G1	6 months - 1 yr	G1c	NA	Russia	5701402	4548871	4201386	72513.3	70226.7	418323
SRR4305187	PRJNA290380	199	0 - 4 yr	G1	6 months - 1 yr	G1c	NA	Russia	29004474	23706510	21269134	79980	78133.3	435892
SRR4408136	PRJNA290380	201	0 - 4 yr	G1	6 months - 1 yr	G1c	NA	Estonia	10122471	8102764	6928582	75780	73073.3	783089
SRR4305173	PRJNA290380	202	0 - 4 yr	G1	6 months - 1 yr	G1c	NA	Russia	4085602	2489986	2148833	86000	82966.7	339401
SRR4408089	PRJNA290380	204	0 - 4 yr	G1	6 months - 1 yr	G1c	NA	Estonia	13374926	11262849	9641801	82680	79753.3	893137
SRR4305317	PRJNA290380	204	0 - 4 yr	G1	6 months - 1 yr	G1c	NA	Finland	7183032	6308769	4704525	47286.7	45573.3	418546
SRR4408192	PRJNA290380	204	0 - 4 yr	G1	6 months - 1 yr	G1c	NA	Estonia	8083418	4637807	4419599	87560	84940	437641
SRR4305176	PRJNA290380	205	0 - 4 yr	G1	6 months - 1 yr	G1c	NA	Russia	16284234	14386477	13312056	84593.3	82646.7	249407
SRR4408194	PRJNA290380	205	0 - 4 yr	G1	6 months - 1 yr	G1c	NA	Estonia	3711675	2207944	2207800	69680	67746.7	268110
SRR4408167	PRJNA290380	206	0 - 4 yr	G1	6 months - 1 yr	G1c	NA	Finland	8931114	7399493	5803432	59393.3	57160	903803
SRR4305379	PRJNA290380	206	0 - 4 yr	G1	6 months - 1 yr	G1c	NA	Finland	3711416	2331530	2330075	62666.7	59553.3	242559
SRR4305281	PRJNA290380	206	0 - 4 yr	G1	6 months - 1 yr	G1c	NA	Finland	6358512	4066666	4065862	55926.7	53760	459560
SRR4305090	PRJNA290380	207	0 - 4 yr	G1	6 months - 1 yr	G1c	NA	Russia	7012643	4981900	4374040	82833.3	79386.7	678071
SRR4408168	PRJNA290380	208	0 - 4 yr	G1	6 months - 1 yr	G1c	NA	Finland	11361114	9926451	6836481	79566.7	75986.7	825055
SRR4408135	PRJNA290380	208	0 - 4 yr	G1	6 months - 1 yr	G1c	NA	Finland	17004442	14780914	12467180	73053.3	68160	670638
SRR4305271	PRJNA290380	208	0 - 4 yr	G1	6 months - 1 yr	G1c	NA	Russia	6004313	4515887	3879887	76680	71193.3	353249
SRR4408145	PRJNA290380	209	0 - 4 yr	G1	6 months - 1 yr	G1c	NA	Finland	14225027	9486428	8852860	51960	50480	482793
SRR4408094	PRJNA290380	209	0 - 4 yr	G1	6 months - 1 yr	G1c	NA	Estonia	13881515	10825541	10386616	72840	70713.3	1041053
SRR4305274	PRJNA290380	209	0 - 4 yr	G1	6 months - 1 yr	G1c	NA	Finland	5944963	3838112	3639938	66860	63206.7	379965
SRR4305060	PRJNA290380	210	0 - 4 yr	G1	6 months - 1 yr	G1c	NA	Estonia	3362717	2393198	2327514	86253.3	83260	250897
SRR4305275	PRJNA290380	212	0 - 4 yr	G1	6 months - 1 yr	G1c	NA	Finland	5536269	4542729	4435661	76626.7	73093.3	423366
SRR4408252	PRJNA290380	212	0 - 4 yr	G1	6 months - 1 yr	G1c	NA	Estonia	12720797	10576511	9327701	82306.7	80266.7	602790
SRR4305053	PRJNA290380	212	0 - 4 yr	G1	6 months - 1 yr	G1c	NA	Finland	5975688	4804417	4033519	50660	46913.3	652605
SRR4408039	PRJNA290380	213	0 - 4 yr	G1	6 months - 1 yr	G1c	NA	Finland	9163867	7478833	6330656	86873.3	84306.7	954878
SRR4408207	PRJNA290380	213	0 - 4 yr	G1	6 months - 1 yr	G1c	NA	Finland	21921903	19092804	14967805	81166.7	77840	684593
SRR4305113	PRJNA290380	213	0 - 4 yr	G1	6 months - 1 yr	G1c	NA	Finland	9553467	6283723	5811961	67460	63800	506577
SRR4305077	PRJNA290380	213	0 - 4 yr	G1	6 months - 1 yr	G1c	NA	Russia	22200502	19682498	17883968	74206.7	73586.7	703189
SRR4408160	PRJNA290380	213	0 - 4 yr	G1	6 months - 1 yr	G1c	NA	Finland	8052657	5093803	4732130	66586.7	64573.3	608188
SRR4305117	PRJNA290380	214	0 - 4 yr	G1	6 months - 1 yr	G1c	NA	Finland	11739307	10022381	7971354	46166.7	41140	414138
SRR4305189	PRJNA290380	214	0 - 4 yr	G1	6 months - 1 yr	G1c	NA	Russia	13815020	10941436	8722829	83073.3	80980	452644
SRR4305226	PRJNA290380	214	0 - 4 yr	G1	6 months - 1 yr	G1c	NA	Russia	10434361	8515255	7416785	81820	80086.7	598358
SRR4408079	PRJNA290380	215	0 - 4 yr	G1	6 months - 1 yr	G1c	NA	Russia	11158526	8503630	8139757	90253.3	88760	644102
SRR4408269	PRJNA290380	216	0 - 4 yr	G1	6 months - 1 yr	G1c	NA	Finland	11320873	9840189	6087659	79513.3	75773.3	692786
SRR4408090	PRJNA290380	216	0 - 4 yr	G1	6 months - 1 yr	G1c	NA	Finland	18203173	16082156	13454623	73573.3	68380	561694
SRR4305070	PRJNA290380	217	0 - 4 yr	G1	6 months - 1 yr	G1c	NA	Russia	9673442	7817272	7103207	73960	69606.7	383833
SRR4305058	PRJNA290380	217	0 - 4 yr	G1	6 months - 1 yr	G1c	NA	Estonia	13399950	10626569	8954307	70873.3	66726.7	256105
SRR4305287	PRJNA290380	219	0 - 4 yr	G1	6 months - 1 yr	G1c	NA	Russia	21456362	19763639	18088323	67646.7	64460	78569
SRR4408076	PRJNA290380	220	0 - 4 yr	G1	6 months - 1 yr	G1c	NA	Finland	7231309	5206343	4461488	84973.3	81993.3	742061
SRR4408044	PRJNA290380	221	0 - 4 yr	G1	6 months - 1 yr	G1c	NA	Finland	14779454	12285340	10457357	74326.7	68266.7	871345
SRR4305399	PRJNA290380	224	0 - 4 yr	G1	6 months - 1 yr	G1c	NA	Estonia	10004613	8614822	7118205	67973.3	66820	657740
SRR4408078	PRJNA290380	226	0 - 4 yr	G1	6 months - 1 yr	G1c	NA	Finland	15728632	13816832	13272115	57020	51706.7	688940
SRR4408278	PRJNA290380	226	0 - 4 yr	G1	6 months - 1 yr	G1c	NA	Finland	14652791	13110560	12637669	86386.7	83786.7	576465
SRR4408083	PRJNA290380	226	0 - 4 yr	G1	6 months - 1 yr	G1c	NA	Estonia	3554439	2500715	2006456	83933.3	80066.7	237817
SRR4305315	PRJNA290380	227	0 - 4 yr	G1	6 months - 1 yr	G1c	NA	Russia	4885050	3915985	3592958	72480	69180	122786
SRR4305436	PRJNA290380	227	0 - 4 yr	G1	6 months - 1 yr	G1c	NA	Estonia	9714892	7679939	6343345	60253.3	56513.3	610762
SRR4408093	PRJNA290380	228	0 - 4 yr	G1	6 months - 1 yr	G1c	NA	Estonia	12005508	9903906	9705553	88666.7	86093.3	553860
SRR4305264	PRJNA290380	229	0 - 4 yr	G1	6 months - 1 yr	G1c	NA	Russia	7569516	5160996	5157805	77053.3	74233.3	475561
SRR4305034	PRJNA290380	229	0 - 4 yr	G1	6 months - 1 yr	G1c	NA	Estonia	9568766	5927191	5474811	81480	77406.7	865333
SRR4408239	PRJNA290380	232	0 - 4 yr	G1	6 months - 1 yr	G1c	NA	Russia	6381627	4776790	4112045	71293.3	68373.3	350669
SRR4305351	PRJNA290380	241	0 - 4 yr	G1	6 months - 1 yr	G1c	NA	Russia	13074083	11566755	8109194	72986.7	71593.3	461621
SRR4305295	PRJNA290380	242	0 - 4 yr	G1	6 months - 1 yr	G1c	NA	Russia	9397968	6943147	5476462	74966.7	70466.7	664729
SRR4408183	PRJNA290380	242	0 - 4 yr	G1	6 months - 1 yr	G1c	NA	Russia	4572967	2973509	2973028	65633.3	61773.3	325098
SRR4305217	PRJNA290380	243	0 - 4 yr	G1	6 months - 1 yr	G1c	NA	Estonia	10768223	9238923	6862919	82453.3	78300	555502
SRR4305397	PRJNA290380	245	0 - 4 yr	G1	6 months - 1 yr	G1c	NA	Russia	4138094	2500361	2475774	71380	69453.3	311391
SRR4305283	PRJNA290380	249	0 - 4 yr	G1	6 months - 1 yr	G1c	NA	Russia	5850915	5361865	4605539	81026.7	76006.7	118467
SRR4408158	PRJNA290380	253	0 - 4 yr	G1	6 months - 1 yr	G1c	NA	Russia	12228334	10048721	7824273	86106.7	83686.7	543272
SRR4408178	PRJNA290380	254	0 - 4 yr	G1	6 months - 1 yr	G1c	NA	Russia	4004354	2162324	2094086	89086.7	87313.3	393657
SRR4305337	PRJNA290380	259	0 - 4 yr	G1	6 months - 1 yr	G1c	NA	Finland	5755889	4891259	3836729	63620	59726.7	312142
SRR4408164	PRJNA290380	259	0 - 4 yr	G1	6 months - 1 yr	G1c	NA	Russia	14012789	13357541	10466866	79666.7	75720	525847
SRR4305265	PRJNA290380	260	0 - 4 yr	G1	6 months - 1 yr	G1c	NA	Russia	3691392	2330808	2329250	84566.7	82193.3	326345
SRR4305228	PRJNA290380	262	0 - 4 yr	G1	6 months - 1 yr	G1c	NA	Russia	3739300	2684514	2681783	79400	76853.3	230066
SRR4305347	PRJNA290380	264	0 - 4 yr	G1	6 months - 1 yr	G1c	NA	Russia	6059383	4047040	3446143	77293.3	75160	336557
SRR4305288	PRJNA290380	265	0 - 4 yr	G1	6 months - 1 yr	G1c	NA	Russia	6855759	5264143	4543019	84773.3	80180	426012
SRR4305475	PRJNA290380	275	0 - 4 yr	G1	6 months - 1 yr	G1c	NA	Russia	9292449	8226271	7972416	73693.3	68240	455085
SRR4305384	PRJNA290380	276	0 - 4 yr	G1	6 months - 1 yr	G1c	NA	Russia	10810559	8609636	8608180	81340	78986.7	445368
SRR4305481	PRJNA290380	276	0 - 4 yr	G1	6 months - 1 yr	G1c	NA	Russia	17553982	16215371	13034845	78200	72853.3	542968
SRR4305291	PRJNA290380	276	0 - 4 yr	G1	6 months - 1 yr	G1c	NA	Russia	2782323	1629376	1451982	68866.7	64566.7	179534
SRR4305044	PRJNA290380	278	0 - 4 yr	G1	6 months - 1 yr	G1c	NA	Russia	6627605	6223249	5960582	83800	81053.3	429932
SRR4305208	PRJNA290380	279	0 - 4 yr	G1	6 months - 1 yr	G1c	NA	Finland	13777116	11415135	10113468	60873.3	58086.7	430866
SRR4408034	PRJNA290380	285	0 - 4 yr	G1	6 months - 1 yr	G1c	NA	Russia	12740898	11622142	11256128	80480	75953.3	481159
SRR4305092	PRJNA290380	285	0 - 4 yr	G1	6 months - 1 yr	G1c	NA	Russia	7964213	5599655	4456525	85906.7	82260	245421
SRR4305074	PRJNA290380	286	0 - 4 yr	G1	6 months - 1 yr	G1c	NA	Russia	6616815	5395650	4837590	75926.7	72646.7	532956
SRR4408200	PRJNA290380	287	0 - 4 yr	G1	6 months - 1 yr	G1c	NA	Russia	18127053	12930692	12352979	75206.7	73373.3	580000
SRR4408174	PRJNA290380	288	0 - 4 yr	G1	6 months - 1 yr	G1c	NA	Finland	7429741	4687491	4640614	62460	59806.7	544525
SRR4305270	PRJNA290380	289	0 - 4 yr	G1	6 months - 1 yr	G1c	NA	Russia	22879195	21365421	20718298	77866.7	74853.3	253694
SRR4305169	PRJNA290380	289	0 - 4 yr	G1	6 months - 1 yr	G1c	NA	Russia	7407108	6118241	4598022	64260	58513.3	577053
SRR4408038	PRJNA290380	291	0 - 4 yr	G1	6 months - 1 yr	G1c	NA	Finland	13039878	11981058	9605412	42706.7	40260	497657
SRR4408155	PRJNA290380	291	0 - 4 yr	G1	6 months - 1 yr	G1c	NA	Finland	2875178	1879567	1590937	58500	53313.3	210635
SRR4305268	PRJNA290380	292	0 - 4 yr	G1	6 months - 1 yr	G1c	NA	Russia	13052020	12426413	9919071	70600	66613.3	138285
SRR4408013	PRJNA290380	293	0 - 4 yr	G1	6 months - 1 yr	G1c	NA	Finland	13098761	11813216	9393014	69053.3	66060	534867
SRR4408118	PRJNA290380	294	0 - 4 yr	G1	6 months - 1 yr	G1c	NA	Estonia	13035896	10532951	8473241	68146.7	64660	565730
SRR4305415	PRJNA290380	295	0 - 4 yr	G1	6 months - 1 yr	G1c	NA	Finland	9323850	8097627	6637742	72006.7	69053.3	552014
SRR4305377	PRJNA290380	295	0 - 4 yr	G1	6 months - 1 yr	G1c	NA	Finland	7308939	5933478	4791826	66386.7	61840	502035
SRR4408029	PRJNA290380	296	0 - 4 yr	G1	6 months - 1 yr	G1c	NA	Finland	14149773	12883452	12875300	58640	56213.3	465306
SRR4305223	PRJNA290380	296	0 - 4 yr	G1	6 months - 1 yr	G1c	NA	Russia	8891443	6779868	6777250	68840	64933.3	328952
SRR4305298	PRJNA290380	296	0 - 4 yr	G1	6 months - 1 yr	G1c	NA	Russia	6552495	3995667	3952258	80900	79013.3	470992
SRR4305501	PRJNA290380	299	0 - 4 yr	G1	6 months - 1 yr	G1c	NA	Russia	13427219	12424640	9706968	72586.7	69993.3	621838
SRR4305174	PRJNA290380	299	0 - 4 yr	G1	6 months - 1 yr	G1c	NA	Russia	4290191	3139375	3011641	64860	61100	266515
SRR4305218	PRJNA290380	299	0 - 4 yr	G1	6 months - 1 yr	G1c	NA	Estonia	5272149	3878280	3198877	76280	72993.3	284844
SRR4408126	PRJNA290380	301	0 - 4 yr	G1	6 months - 1 yr	G1c	NA	Estonia	14205357	11818155	10349465	76393.3	72700	586744
SRR4305511	PRJNA290380	302	0 - 4 yr	G1	6 months - 1 yr	G1c	NA	Estonia	6143066	5691208	4513142	75086.7	71700	439717
SRR4408140	PRJNA290380	303	0 - 4 yr	G1	6 months - 1 yr	G1c	NA	Finland	9277473	7990534	7130374	70206.7	66046.7	512254
SRR4305227	PRJNA290380	303	0 - 4 yr	G1	6 months - 1 yr	G1c	NA	Russia	24299233	20809028	19114484	79146.7	75566.7	377748
SRR4408153	PRJNA290380	303	0 - 4 yr	G1	6 months - 1 yr	G1c	NA	Finland	4550740	2967265	2744962	78326.7	74633.3	282660
SRR4408179	PRJNA290380	304	0 - 4 yr	G1	6 months - 1 yr	G1c	NA	Finland	8647717	5521456	5493462	43606.7	40966.7	560362
SRR4305052	PRJNA290380	304	0 - 4 yr	G1	6 months - 1 yr	G1c	NA	Finland	8120768	5669765	5668567	71126.7	67833.3	505516
SRR4305480	PRJNA290380	304	0 - 4 yr	G1	6 months - 1 yr	G1c	NA	Russia	8193007	7713612	5808752	74193.3	71113.3	334912
SRR4408137	PRJNA290380	304	0 - 4 yr	G1	6 months - 1 yr	G1c	NA	Finland	5743426	4111643	3225296	75160	70600	438604
SRR4408234	PRJNA290380	305	0 - 4 yr	G1	6 months - 1 yr	G1c	NA	Estonia	14079018	12708676	11526716	45653.3	41980	470013
SRR4408068	PRJNA290380	306	0 - 4 yr	G1	6 months - 1 yr	G1c	NA	Estonia	12382417	10211358	10073304	55520	51033.3	399786
SRR4408109	PRJNA290380	306	0 - 4 yr	G1	6 months - 1 yr	G1c	NA	Estonia	6033464	4453280	3298447	85973.3	81933.3	432792
SRR4305222	PRJNA290380	308	0 - 4 yr	G1	6 months - 1 yr	G1c	NA	Russia	27096445	23832171	18764329	65086.7	61073.3	532993
SRR4408124	PRJNA290380	309	0 - 4 yr	G1	6 months - 1 yr	G1c	NA	Estonia	14228084	12029325	10296546	71300	68626.7	451357
SRR4408172	PRJNA290380	309	0 - 4 yr	G1	6 months - 1 yr	G1c	NA	Finland	6948231	4527218	4063849	52266.7	49560	495677
SRR4305329	PRJNA290380	310	0 - 4 yr	G1	6 months - 1 yr	G1c	NA	Estonia	4662700	2992262	2928524	65846.7	62366.7	302621
SRR4305242	PRJNA290380	311	0 - 4 yr	G1	6 months - 1 yr	G1c	NA	Estonia	11224622	9135992	8141357	80346.7	75940	378694
SRR4305122	PRJNA290380	311	0 - 4 yr	G1	6 months - 1 yr	G1c	NA	Estonia	4058480	2684310	2513956	70013.3	66753.3	322578
SRR4408128	PRJNA290380	312	0 - 4 yr	G1	6 months - 1 yr	G1c	NA	Finland	16460441	13774249	12703140	78426.7	74706.7	552290
SRR4305457	PRJNA290380	312	0 - 4 yr	G1	6 months - 1 yr	G1c	NA	Russia	11556838	11197064	8551102	63800	61206.7	350646
SRR4305517	PRJNA290380	312	0 - 4 yr	G1	6 months - 1 yr	G1c	NA	Estonia	4455128	4171786	2950178	69640	65900	384916
SRR4408260	PRJNA290380	313	0 - 4 yr	G1	6 months - 1 yr	G1c	NA	Estonia	17957674	16402707	16395257	27733.3	26746.7	504880
SRR4305506	PRJNA290380	314	0 - 4 yr	G1	6 months - 1 yr	G1c	NA	Finland	13977396	13647493	12424636	43173.3	40686.7	590029
SRR4408055	PRJNA290380	314	0 - 4 yr	G1	6 months - 1 yr	G1c	NA	Estonia	13340569	11734345	7740137	81886.7	76260	732427
SRR4408212	PRJNA290380	314	0 - 4 yr	G1	6 months - 1 yr	G1c	NA	Finland	4934275	3415921	3350135	81546.7	78100	453539
SRR4408063	PRJNA290380	315	0 - 4 yr	G1	6 months - 1 yr	G1c	NA	Estonia	21422327	16593743	15620216	45113.3	42933.3	518612
SRR4408266	PRJNA290380	316	0 - 4 yr	G1	6 months - 1 yr	G1c	NA	Estonia	10998809	9785285	8086506	68446.7	64320	577194
SRR4408171	PRJNA290380	316	0 - 4 yr	G1	6 months - 1 yr	G1c	NA	Russia	4073420	2370017	2369665	75633.3	72606.7	571436
SRR4305243	PRJNA290380	318	0 - 4 yr	G1	6 months - 1 yr	G1c	NA	Finland	6054809	5841583	5681111	52033.3	47640	502214
SRR4408191	PRJNA290380	318	0 - 4 yr	G1	6 months - 1 yr	G1c	NA	Finland	4348879	2654377	2519845	79600	75660	228927
SRR4408107	PRJNA290380	319	0 - 4 yr	G1	6 months - 1 yr	G1c	NA	Estonia	15857200	13621286	13259696	42586.7	39066.7	483113
SRR4408122	PRJNA290380	319	0 - 4 yr	G1	6 months - 1 yr	G1c	NA	Finland	19216265	16089263	16088090	27013.3	26073.3	543201
SRR4305336	PRJNA290380	320	0 - 4 yr	G1	6 months - 1 yr	G1c	NA	Finland	5281743	3626513	3257971	64153.3	61126.7	386517
SRR4408030	PRJNA290380	321	0 - 4 yr	G1	6 months - 1 yr	G1c	NA	Finland	17372293	15976961	13035459	55686.7	53540	512956
SRR4408180	PRJNA290380	321	0 - 4 yr	G1	6 months - 1 yr	G1c	NA	Estonia	5163997	3427948	3324185	66293.3	62273.3	420888
SRR4408208	PRJNA290380	326	0 - 4 yr	G1	6 months - 1 yr	G1c	NA	Estonia	17556981	13234485	12586159	56980	53560	484771
SRR4305451	PRJNA290380	334	0 - 4 yr	G1	6 months - 1 yr	G1c	NA	Russia	19016022	16835146	14059785	71260	68686.7	574212
SRR4305367	PRJNA290380	342	0 - 4 yr	G1	6 months - 1 yr	G1c	NA	Russia	7376523	6682795	5739839	53993.3	49426.7	287647
SRR4305091	PRJNA290380	343	0 - 4 yr	G1	6 months - 1 yr	G1c	NA	Russia	12140587	9591968	9584810	72786.7	69380	428225
SRR4408265	PRJNA290380	344	0 - 4 yr	G1	6 months - 1 yr	G1c	NA	Russia	8523702	6919930	5959008	73420	70220	409593
SRR4305255	PRJNA290380	347	0 - 4 yr	G1	6 months - 1 yr	G1c	NA	Russia	6473845	5935155	4668250	62533.3	58253.3	336738
SRR4305292	PRJNA290380	349	0 - 4 yr	G1	6 months - 1 yr	G1c	NA	Russia	4362367	2870484	2510572	47833.3	44493.3	301628
SRR4408184	PRJNA290380	358	0 - 4 yr	G1	6 months - 1 yr	G1c	NA	Finland	9646681	6068573	5587199	82753.3	80820	834357
SRR4305460	PRJNA290380	358	0 - 4 yr	G1	6 months - 1 yr	G1c	NA	Russia	22128938	16827269	15220819	71886.7	68200	541250
SRR4305375	PRJNA290380	361	0 - 4 yr	G1	6 months - 1 yr	G1c	NA	Finland	5399570	3497898	3497574	52620	49873.3	430721
SRR7217550	PRJNA473126	183	0 - 4 yr	G1	6 months - 1 yr	G1c	F	USA	5636145	5133199	3931546	89353.3	88153.3	981782
SRR7217526	PRJNA473126	182	0 - 4 yr	G1	6 months - 1 yr	G1c	F	USA	2637216	2283020	2282709	69626.7	64260	414213
SRR7217551	PRJNA473126	183	0 - 4 yr	G1	6 months - 1 yr	G1c	F	USA	1584256	1473888	1188957	89620	88446.7	298186
SRR7217811	PRJNA473126	185	0 - 4 yr	G1	6 months - 1 yr	G1c	F	USA	3776078	3080289	3032235	79980	76926.7	608225
SRR7217721	PRJNA473126	186	0 - 4 yr	G1	6 months - 1 yr	G1c	M	USA	2228538	1789550	1789239	58966.7	56620	231635
SRR7217513	PRJNA473126	186	0 - 4 yr	G1	6 months - 1 yr	G1c	M	USA	3353190	2784115	2206620	83760	80966.7	444766
SRR7217536	PRJNA473126	189	0 - 4 yr	G1	6 months - 1 yr	G1c	F	USA	5323818	4463869	4377168	81933.3	78860	783782
SRR7217564	PRJNA473126	190	0 - 4 yr	G1	6 months - 1 yr	G1c	M	USA	7142898	5878559	5823824	81273.3	76860	987204
SRR7217730	PRJNA473126	191	0 - 4 yr	G1	6 months - 1 yr	G1c	F	USA	6595762	6050260	5860461	83233.3	79746.7	1005638
SRR7217786	PRJNA473126	195	0 - 4 yr	G1	6 months - 1 yr	G1c	M	USA	1013531	788975	544049	77593.3	72906.7	106004
SRR7217512	PRJNA473126	196	0 - 4 yr	G1	6 months - 1 yr	G1c	M	USA	3540278	3227639	3041530	81066.7	77160	585179
SRR7217503	PRJNA473126	198	0 - 4 yr	G1	6 months - 1 yr	G1c	M	USA	2988998	2393373	2274794	74593.3	70253.3	403306
SRR7217838	PRJNA473126	198	0 - 4 yr	G1	6 months - 1 yr	G1c	M	USA	4420098	3832883	3832431	75273.3	71273.3	629589
SRR7217910	PRJNA473126	200	0 - 4 yr	G1	6 months - 1 yr	G1c	F	USA	3856610	3265419	2979980	86146.7	82726.7	596968
SRR7217631	PRJNA473126	202	0 - 4 yr	G1	6 months - 1 yr	G1c	M	USA	5132635	4240768	4141546	53726.7	50866.7	572350
SRR7217554	PRJNA473126	208	0 - 4 yr	G1	6 months - 1 yr	G1c	M	USA	2417542	2008659	1846046	78340	74546.7	336431
SRR7217595	PRJNA473126	209	0 - 4 yr	G1	6 months - 1 yr	G1c	M	USA	2574055	2103960	1997949	80260	76240	381593
SRR7217643	PRJNA473126	214	0 - 4 yr	G1	6 months - 1 yr	G1c	M	USA	3829323	3142370	3141962	76940	73380	531132
SRR7217854	PRJNA473126	214	0 - 4 yr	G1	6 months - 1 yr	G1c	F	USA	3153223	2871942	2037837	82093.3	79040	467662
SRR7217779	PRJNA473126	215	0 - 4 yr	G1	6 months - 1 yr	G1c	M	USA	7740668	6601935	6144318	70546.7	66820	936970
SRR7217484	PRJNA473126	215	0 - 4 yr	G1	6 months - 1 yr	G1c	F	USA	3986410	3418789	3389233	81253.3	79133.3	661671
SRR7217618	PRJNA473126	217	0 - 4 yr	G1	6 months - 1 yr	G1c	M	USA	2589730	2182637	2182309	76293.3	73040	398909
SRR7217545	PRJNA473126	218	0 - 4 yr	G1	6 months - 1 yr	G1c	F	USA	3928122	3329993	2286532	72546.7	71140	515181
SRR7217759	PRJNA473126	219	0 - 4 yr	G1	6 months - 1 yr	G1c	F	USA	3188536	2573275	2475512	71800	67893.3	443087
SRR7217517	PRJNA473126	219	0 - 4 yr	G1	6 months - 1 yr	G1c	M	USA	2353481	1986915	1686805	78500	74853.3	330439
SRR7217768	PRJNA473126	221	0 - 4 yr	G1	6 months - 1 yr	G1c	F	USA	3257435	2378642	2276489	82746.7	78980	431229
SRR7217724	PRJNA473126	222	0 - 4 yr	G1	6 months - 1 yr	G1c	M	USA	7090895	5663878	4685620	71166.7	68520	804123
SRR7217654	PRJNA473126	224	0 - 4 yr	G1	6 months - 1 yr	G1c	F	USA	3925669	3457437	3324109	69300	65726.7	523731
SRR7217913	PRJNA473126	230	0 - 4 yr	G1	6 months - 1 yr	G1c	F	USA	3576375	2956273	2955740	73373.3	70506.7	496241
SRR7217671	PRJNA473126	230	0 - 4 yr	G1	6 months - 1 yr	G1c	M	USA	7522667	6517177	5608967	83073.3	79346.7	946569
SRR7217753	PRJNA473126	232	0 - 4 yr	G1	6 months - 1 yr	G1c	M	USA	6948895	5847747	4135504	84386.7	81253.3	819166
SRR7217709	PRJNA473126	244	0 - 4 yr	G1	6 months - 1 yr	G1c	M	USA	3890359	3470161	3182039	80826.7	75900	580874
SRR7217567	PRJNA473126	246	0 - 4 yr	G1	6 months - 1 yr	G1c	F	USA	5453808	4395454	4394499	67553.3	63406.7	751297
SRR7217698	PRJNA473126	248	0 - 4 yr	G1	6 months - 1 yr	G1c	F	USA	6326203	5321319	4928154	85340	82246.7	887968
SRR7217574	PRJNA473126	249	0 - 4 yr	G1	6 months - 1 yr	G1c	F	USA	3706096	3096910	3024667	77973.3	73726.7	441697
SRR7217646	PRJNA473126	250	0 - 4 yr	G1	6 months - 1 yr	G1c	F	USA	5836176	5352338	5065801	83000	78533.3	846682
SRR7217798	PRJNA473126	254	0 - 4 yr	G1	6 months - 1 yr	G1c	F	USA	4451189	3962486	3847494	71933.3	68386.7	562166
SRR7217787	PRJNA473126	262	0 - 4 yr	G1	6 months - 1 yr	G1c	M	USA	8672569	7474858	5219144	66826.7	62933.3	894001
SRR8086480	PRJNA497734	183	0 - 4 yr	G1	6 months - 1 yr	G1c	F	Finland	6533263	4412095	4301498	79893.3	78413.3	586610
SRR8086224	PRJNA497734	184	0 - 4 yr	G1	6 months - 1 yr	G1c	F	Finland	8754700	6064220	6019061	56220	55326.7	470358
SRR8090811	PRJNA497734	184	0 - 4 yr	G1	6 months - 1 yr	G1c	F	Russia	3324715	1882997	1807649	74826.7	72733.3	218277
SRR8090806	PRJNA497734	185	0 - 4 yr	G1	6 months - 1 yr	G1c	M	Russia	1476020	549780	549466	77826.7	75233.3	67555
SRR8086373	PRJNA497734	186	0 - 4 yr	G1	6 months - 1 yr	G1c	M	Finland	2015397	1249804	1249496	77413.3	75773.3	134880
SRR8091000	PRJNA497734	186	0 - 4 yr	G1	6 months - 1 yr	G1c	F	Russia	2285898	1541403	1540723	39520	37506.7	76895
SRR8090953	PRJNA497734	188	0 - 4 yr	G1	6 months - 1 yr	G1c	F	Russia	1465699	505034	504814	78820	76533.3	72887
SRR8091021	PRJNA497734	190	0 - 4 yr	G1	6 months - 1 yr	G1c	M	Russia	1597895	658830	658799	86886.7	85540	40510
SRR8086105	PRJNA497734	191	0 - 4 yr	G1	6 months - 1 yr	G1c	F	Finland	3163742	2114383	2114262	65960	64646.7	197549
SRR8090748	PRJNA497734	195	0 - 4 yr	G1	6 months - 1 yr	G1c	M	Russia	7048611	4210962	4205698	41380	38760	300640
SRR8090789	PRJNA497734	196	0 - 4 yr	G1	6 months - 1 yr	G1c	F	Russia	1512981	939648	939590	61493.3	60360	80693
SRR8086270	PRJNA497734	197	0 - 4 yr	G1	6 months - 1 yr	G1c	M	Finland	8251125	5271095	5270823	44306.7	42633.3	469983
SRR8090624	PRJNA497734	197	0 - 4 yr	G1	6 months - 1 yr	G1c	M	Russia	1738448	756451	756362	84406.7	82393.3	88654
SRR8086151	PRJNA497734	198	0 - 4 yr	G1	6 months - 1 yr	G1c	M	Finland	2288002	1509470	1485166	77420	74146.7	173498
SRR8090899	PRJNA497734	199	0 - 4 yr	G1	6 months - 1 yr	G1c	M	Russia	12434266	6114746	5378870	82626.7	80846.7	645422
SRR8090631	PRJNA497734	201	0 - 4 yr	G1	6 months - 1 yr	G1c	M	Estonia	3685896	2098277	1810076	70493.3	67460	311306
SRR8090733	PRJNA497734	202	0 - 4 yr	G1	6 months - 1 yr	G1c	F	Russia	2049542	1303317	1131864	84760	82033.3	146180
SRR8090935	PRJNA497734	203	0 - 4 yr	G1	6 months - 1 yr	G1c	M	Estonia	1837116	1162251	1134975	82793.3	80106.7	107865
SRR8090836	PRJNA497734	204	0 - 4 yr	G1	6 months - 1 yr	G1c	M	Estonia	5295863	3244732	2813756	82700	80200	514333
SRR8090840	PRJNA497734	204	0 - 4 yr	G1	6 months - 1 yr	G1c	M	Estonia	3609068	2272224	2271880	86026.7	83773.3	164837
SRR8091059	PRJNA497734	206	0 - 4 yr	G1	6 months - 1 yr	G1c	F	Russia	9143542	6381030	6114534	77913.3	76433.3	742881
SRR8086324	PRJNA497734	206	0 - 4 yr	G1	6 months - 1 yr	G1c	M	Finland	6416519	3561725	3030298	56606.7	54606.7	609215
SRR8086261	PRJNA497734	206	0 - 4 yr	G1	6 months - 1 yr	G1c	F	Finland	1968645	1309245	1284947	59946.7	56706.7	103636
SRR8090779	PRJNA497734	206	0 - 4 yr	G1	6 months - 1 yr	G1c	F	Finland	3446301	2326606	2326366	54426.7	52460	205096
SRR8086033	PRJNA497734	208	0 - 4 yr	G1	6 months - 1 yr	G1c	F	Finland	8660490	7487245	6996389	72886.7	71146.7	582727
SRR8086499	PRJNA497734	208	0 - 4 yr	G1	6 months - 1 yr	G1c	F	Finland	7506890	6540232	6086848	52533.3	49553.3	556905
SRR8086193	PRJNA497734	208	0 - 4 yr	G1	6 months - 1 yr	G1c	F	Finland	8064157	4812600	3717245	77820	74680	697767
SRR8086428	PRJNA497734	208	0 - 4 yr	G1	6 months - 1 yr	G1c	M	Finland	7360148	4635681	3973192	67860	63413.3	553665
SRR8090769	PRJNA497734	208	0 - 4 yr	G1	6 months - 1 yr	G1c	F	Russia	3029202	1701680	1634552	73320	68113.3	168094
SRR8086100	PRJNA497734	209	0 - 4 yr	G1	6 months - 1 yr	G1c	F	Finland	7705599	5459583	5459448	47640	46160	360809
SRR8086484	PRJNA497734	209	0 - 4 yr	G1	6 months - 1 yr	G1c	M	Finland	11409291	8006944	8005726	58866.7	57620	513992
SRR8086497	PRJNA497734	209	0 - 4 yr	G1	6 months - 1 yr	G1c	M	Finland	3294454	2114280	2086983	64846.7	61953.3	172181
SRR8091006	PRJNA497734	209	0 - 4 yr	G1	6 months - 1 yr	G1c	F	Estonia	5065570	2988040	2987860	63386.7	61360	569841
SRR8090561	PRJNA497734	210	0 - 4 yr	G1	6 months - 1 yr	G1c	M	Estonia	1815066	1178356	1178239	84900	81866.7	119788
SRR8086120	PRJNA497734	212	0 - 4 yr	G1	6 months - 1 yr	G1c	F	Finland	25197244	19775263	18038111	74626.7	71926.7	653099
SRR8086000	PRJNA497734	212	0 - 4 yr	G1	6 months - 1 yr	G1c	F	Finland	2733834	1453307	1402816	78600	75213.3	203435
SRR8090752	PRJNA497734	212	0 - 4 yr	G1	6 months - 1 yr	G1c	M	Finland	3233583	1908718	1673772	48293.3	44700	339230
SRR8086036	PRJNA497734	213	0 - 4 yr	G1	6 months - 1 yr	G1c	F	Finland	18132926	12510335	12143476	58320	55793.3	522464
SRR8086096	PRJNA497734	213	0 - 4 yr	G1	6 months - 1 yr	G1c	F	Finland	16140638	10207050	9332106	80140	77000	684000
SRR8090534	PRJNA497734	213	0 - 4 yr	G1	6 months - 1 yr	G1c	M	Russia	15193834	11332205	10980894	78553.3	77980	706540
SRR8086122	PRJNA497734	213	0 - 4 yr	G1	6 months - 1 yr	G1c	F	Finland	3323653	1899659	1631345	82320	79540	370360
SRR8086092	PRJNA497734	213	0 - 4 yr	G1	6 months - 1 yr	G1c	F	Finland	4135473	2861010	2731085	64300	62320	269697
SRR8091030	PRJNA497734	214	0 - 4 yr	G1	6 months - 1 yr	G1c	M	Finland	7174129	4681013	4496179	41060	36633.3	364407
SRR8090590	PRJNA497734	214	0 - 4 yr	G1	6 months - 1 yr	G1c	M	Russia	7226398	4154838	4054432	82026.7	80073.3	467106
SRR8090876	PRJNA497734	214	0 - 4 yr	G1	6 months - 1 yr	G1c	M	Russia	6504201	4463717	4463515	80306.7	78760	464937
SRR8086454	PRJNA497734	216	0 - 4 yr	G1	6 months - 1 yr	G1c	M	Finland	10213107	6528430	6336547	66713.3	61986.7	662832
SRR8091003	PRJNA497734	216	0 - 4 yr	G1	6 months - 1 yr	G1c	F	Estonia	11259663	6690105	5096774	66160	61493.3	611204
SRR8086431	PRJNA497734	216	0 - 4 yr	G1	6 months - 1 yr	G1c	M	Finland	7230541	4637259	3375340	80680	77086.7	555776
SRR8090662	PRJNA497734	217	0 - 4 yr	G1	6 months - 1 yr	G1c	M	Russia	4323668	2093798	1825186	73340	69680	192776
SRR8090723	PRJNA497734	217	0 - 4 yr	G1	6 months - 1 yr	G1c	F	Estonia	3939921	1344936	1070936	71660	67866.7	159177
SRR8086089	PRJNA497734	218	0 - 4 yr	G1	6 months - 1 yr	G1c	M	Finland	2213425	1459022	1458879	90586.7	89073.3	132802
SRR8086298	PRJNA497734	220	0 - 4 yr	G1	6 months - 1 yr	G1c	M	Finland	10210921	7113111	6606683	70733.3	66446.7	729310
SRR8086523	PRJNA497734	220	0 - 4 yr	G1	6 months - 1 yr	G1c	F	Finland	5118125	3179303	2832068	81900	79366.7	429899
SRR8086126	PRJNA497734	221	0 - 4 yr	G1	6 months - 1 yr	G1c	F	Finland	6353053	4148117	3583808	68460	63680	554330
SRR8090985	PRJNA497734	224	0 - 4 yr	G1	6 months - 1 yr	G1c	M	Estonia	8067213	5323487	4658212	65466.7	64366.7	586387
SRR8086242	PRJNA497734	226	0 - 4 yr	G1	6 months - 1 yr	G1c	F	Finland	7674713	5616941	5364173	84700	82060	587925
SRR8085986	PRJNA497734	226	0 - 4 yr	G1	6 months - 1 yr	G1c	M	Finland	6912471	4364222	4240224	46166.7	41453.3	604236
SRR8090872	PRJNA497734	227	0 - 4 yr	G1	6 months - 1 yr	G1c	M	Russia	1175358	361150	352858	78853.3	75813.3	48653
SRR8090931	PRJNA497734	227	0 - 4 yr	G1	6 months - 1 yr	G1c	F	Estonia	6899104	5211175	4562393	55993.3	52693.3	511356
SRR8086349	PRJNA497734	228	0 - 4 yr	G1	6 months - 1 yr	G1c	M	Finland	23746943	21065508	20966056	42186.7	40573.3	538127
SRR8090642	PRJNA497734	228	0 - 4 yr	G1	6 months - 1 yr	G1c	M	Russia	2175344	1121221	1121004	82040	78713.3	123912
SRR8090570	PRJNA497734	228	0 - 4 yr	G1	6 months - 1 yr	G1c	M	Estonia	5180291	3354400	3290377	86026.7	83660	319246
SRR8090932	PRJNA497734	229	0 - 4 yr	G1	6 months - 1 yr	G1c	M	Estonia	4835372	3312195	3180864	79586.7	76153.3	466611
SRR8090767	PRJNA497734	232	0 - 4 yr	G1	6 months - 1 yr	G1c	F	Russia	1854818	981118	776802	79653.3	76280	100315
SRR8090966	PRJNA497734	235	0 - 4 yr	G1	6 months - 1 yr	G1c	F	Russia	6119896	2414809	2413245	73373.3	68986.7	242188
SRR8086109	PRJNA497734	237	0 - 4 yr	G1	6 months - 1 yr	G1c	F	Finland	9049232	8054732	7847139	86346.7	85240	522586
SRR8086463	PRJNA497734	238	0 - 4 yr	G1	6 months - 1 yr	G1c	M	Finland	8968791	7474101	5965029	61606.7	58486.7	630393
SRR8090516	PRJNA497734	242	0 - 4 yr	G1	6 months - 1 yr	G1c	F	Russia	2341331	1578485	1548325	63293.3	59580	140693
SRR8090967	PRJNA497734	242	0 - 4 yr	G1	6 months - 1 yr	G1c	F	Russia	5232822	3410668	2831939	74180	69926.7	370093
SRR8091026	PRJNA497734	243	0 - 4 yr	G1	6 months - 1 yr	G1c	M	Russia	2386897	1034972	1034806	76620	75580	109147
SRR8090741	PRJNA497734	243	0 - 4 yr	G1	6 months - 1 yr	G1c	M	Estonia	6611650	4345669	3406019	82306.7	78753.3	412918
SRR8085991	PRJNA497734	246	0 - 4 yr	G1	6 months - 1 yr	G1c	F	Finland	4461807	2990372	2342533	56113.3	53573.3	351213
SRR8091062	PRJNA497734	248	0 - 4 yr	G1	6 months - 1 yr	G1c	F	Russia	4949032	3344697	2778316	79026.7	76160	397940
SRR8090977	PRJNA497734	249	0 - 4 yr	G1	6 months - 1 yr	G1c	M	Russia	1232137	520164	420918	78446.7	75053.3	53105
SRR8090618	PRJNA497734	253	0 - 4 yr	G1	6 months - 1 yr	G1c	M	Russia	6650631	3999191	3262723	84813.3	82700	366456
SRR8086449	PRJNA497734	254	0 - 4 yr	G1	6 months - 1 yr	G1c	M	Finland	2249564	1538977	1538627	68760	64700	151644
SRR8090523	PRJNA497734	254	0 - 4 yr	G1	6 months - 1 yr	G1c	F	Russia	1692754	1079484	1079383	87640	86153.3	163052
SRR8090796	PRJNA497734	259	0 - 4 yr	G1	6 months - 1 yr	G1c	M	Russia	8514223	5655100	5540016	78446.7	74780	683817
SRR8090515	PRJNA497734	262	0 - 4 yr	G1	6 months - 1 yr	G1c	F	Russia	1618924	813241	813000	80380	77706.7	93866
SRR8090735	PRJNA497734	265	0 - 4 yr	G1	6 months - 1 yr	G1c	F	Estonia	8017678	6899303	6164250	56420	54726.7	665591
SRR8090616	PRJNA497734	265	0 - 4 yr	G1	6 months - 1 yr	G1c	M	Russia	3322436	1835567	1764976	83173.3	78753.3	223134
SRR8090917	PRJNA497734	275	0 - 4 yr	G1	6 months - 1 yr	G1c	M	Russia	3489296	2338386	2270528	68546.7	63306.7	243763
SRR8091038	PRJNA497734	276	0 - 4 yr	G1	6 months - 1 yr	G1c	F	Russia	1339546	848418	848261	65906.7	62013.3	81764
SRR8086218	PRJNA497734	281	0 - 4 yr	G1	6 months - 1 yr	G1c	M	Finland	12047569	10413289	10126250	73973.3	71106.7	517915
SRR8086045	PRJNA497734	282	0 - 4 yr	G1	6 months - 1 yr	G1c	M	Finland	12652655	9027716	8782197	82813.3	79506.7	683096
SRR8090709	PRJNA497734	284	0 - 4 yr	G1	6 months - 1 yr	G1c	M	Russia	3061588	1876300	1876112	86953.3	84026.7	224939
SRR8090802	PRJNA497734	285	0 - 4 yr	G1	6 months - 1 yr	G1c	M	Russia	2808740	1207347	915067	87646.7	84140	99736
SRR8091023	PRJNA497734	285	0 - 4 yr	G1	6 months - 1 yr	G1c	F	Russia	5690741	3584972	3407470	77160	72526.7	448461
SRR8091056	PRJNA497734	286	0 - 4 yr	G1	6 months - 1 yr	G1c	F	Russia	3662411	2198955	2166539	74733.3	71526.7	288591
SRR8086082	PRJNA497734	287	0 - 4 yr	G1	6 months - 1 yr	G1c	F	Finland	8617715	6039561	5903617	75180	71946.7	492464
SRR8090674	PRJNA497734	287	0 - 4 yr	G1	6 months - 1 yr	G1c	M	Russia	8852884	5237535	5087104	73120	71426.7	599518
SRR8086039	PRJNA497734	288	0 - 4 yr	G1	6 months - 1 yr	G1c	F	Finland	3687629	2430537	2209849	60306.7	57973.3	208262
SRR8090613	PRJNA497734	289	0 - 4 yr	G1	6 months - 1 yr	G1c	M	Russia	8648357	3887965	3886743	82626.7	79673.3	496176
SRR8086068	PRJNA497734	290	0 - 4 yr	G1	6 months - 1 yr	G1c	F	Finland	9343232	8037662	6453514	52733.3	49946.7	544925
SRR8086012	PRJNA497734	291	0 - 4 yr	G1	6 months - 1 yr	G1c	M	Finland	1475612	990637	853551	54693.3	49713.3	93786
SRR8086268	PRJNA497734	291	0 - 4 yr	G1	6 months - 1 yr	G1c	M	Finland	6848713	4934055	4308642	32480	30146.7	446055
SRR8086277	PRJNA497734	293	0 - 4 yr	G1	6 months - 1 yr	G1c	M	Finland	6301475	4316855	4034322	68106.7	65293.3	502869
SRR8090653	PRJNA497734	294	0 - 4 yr	G1	6 months - 1 yr	G1c	F	Estonia	10822755	6852691	5654168	66693.3	63440	578422
SRR8086246	PRJNA497734	295	0 - 4 yr	G1	6 months - 1 yr	G1c	F	Finland	11006562	7997614	7200427	78513.3	75120	516260
SRR8086326	PRJNA497734	295	0 - 4 yr	G1	6 months - 1 yr	G1c	M	Finland	4616759	3190594	2935227	65633.3	61600	282991
SRR8090780	PRJNA497734	295	0 - 4 yr	G1	6 months - 1 yr	G1c	F	Finland	7310028	4785769	4301218	70233.3	67853.3	463122
SRR8086267	PRJNA497734	296	0 - 4 yr	G1	6 months - 1 yr	G1c	F	Finland	7864819	6010607	6009984	53240	51133.3	453575
SRR8090973	PRJNA497734	296	0 - 4 yr	G1	6 months - 1 yr	G1c	F	Russia	4306925	2291938	2291601	67660	64733.3	206415
SRR8090548	PRJNA497734	296	0 - 4 yr	G1	6 months - 1 yr	G1c	M	Russia	3163271	1795650	1608429	79326.7	75333.3	199339
SRR8090583	PRJNA497734	296	0 - 4 yr	G1	6 months - 1 yr	G1c	M	Russia	3351234	2182494	2153331	79653.3	78220	204062
SRR8086231	PRJNA497734	297	0 - 4 yr	G1	6 months - 1 yr	G1c	M	Finland	3505882	2252738	2144649	63526.7	60766.7	228829
SRR8090886	PRJNA497734	299	0 - 4 yr	G1	6 months - 1 yr	G1c	M	Russia	9029258	6573366	5846729	79033.3	76500	686338
SRR8090774	PRJNA497734	299	0 - 4 yr	G1	6 months - 1 yr	G1c	M	Estonia	2208846	1054350	865469	76046.7	72866.7	127033
SRR8090689	PRJNA497734	301	0 - 4 yr	G1	6 months - 1 yr	G1c	F	Estonia	5502588	3249445	3209464	73460	70126.7	367099
SRR8086421	PRJNA497734	303	0 - 4 yr	G1	6 months - 1 yr	G1c	M	Finland	7865822	6944528	5556109	65666.7	63660	613417
SRR8090770	PRJNA497734	303	0 - 4 yr	G1	6 months - 1 yr	G1c	F	Russia	12745032	7315179	7065988	76173.3	72733.3	442407
SRR8086208	PRJNA497734	303	0 - 4 yr	G1	6 months - 1 yr	G1c	F	Finland	3645658	2188735	2039444	65133.3	61240	198233
SRR8086146	PRJNA497734	304	0 - 4 yr	G1	6 months - 1 yr	G1c	M	Finland	11633358	9620218	9418627	59820	56480	554242
SRR8086119	PRJNA497734	304	0 - 4 yr	G1	6 months - 1 yr	G1c	F	Finland	3838925	2343352	1972478	73000	69413.3	264192
SRR8086094	PRJNA497734	304	0 - 4 yr	G1	6 months - 1 yr	G1c	F	Finland	4491032	3153891	3139189	41226.7	38586.7	273072
SRR8090725	PRJNA497734	305	0 - 4 yr	G1	6 months - 1 yr	G1c	F	Estonia	6990901	4836482	4720083	31280	28373.3	493047
SRR8090691	PRJNA497734	306	0 - 4 yr	G1	6 months - 1 yr	G1c	F	Estonia	5199320	3361390	3295137	37906.7	34486.7	215738
SRR8090927	PRJNA497734	306	0 - 4 yr	G1	6 months - 1 yr	G1c	M	Estonia	3912178	2409736	2262982	85073.3	81213.3	285865
SRR8086181	PRJNA497734	307	0 - 4 yr	G1	6 months - 1 yr	G1c	M	Finland	2286890	1524671	1348441	66873.3	62926.7	147493
SRR8090810	PRJNA497734	308	0 - 4 yr	G1	6 months - 1 yr	G1c	M	Russia	13453189	7520274	7231559	60433.3	56873.3	715224
SRR8086299	PRJNA497734	308	0 - 4 yr	G1	6 months - 1 yr	G1c	M	Finland	4960597	3260687	2847078	74066.7	70880	345962
SRR8086441	PRJNA497734	309	0 - 4 yr	G1	6 months - 1 yr	G1c	M	Finland	3665594	2551205	2309619	51780	49266.7	220072
SRR8090574	PRJNA497734	309	0 - 4 yr	G1	6 months - 1 yr	G1c	M	Estonia	5626446	3329399	3295685	71026.7	68746.7	293253
SRR8090633	PRJNA497734	310	0 - 4 yr	G1	6 months - 1 yr	G1c	F	Estonia	8631828	7670241	7504961	80713.3	78926.7	539812
SRR8090938	PRJNA497734	310	0 - 4 yr	G1	6 months - 1 yr	G1c	F	Estonia	2470034	1617319	1586441	64253.3	60713.3	135223
SRR8086410	PRJNA497734	312	0 - 4 yr	G1	6 months - 1 yr	G1c	M	Finland	6652813	4082596	3781478	77433.3	74246.7	384324
SRR8090856	PRJNA497734	312	0 - 4 yr	G1	6 months - 1 yr	G1c	M	Estonia	2816627	1737517	1477172	77333.3	73460	251765
SRR8090929	PRJNA497734	313	0 - 4 yr	G1	6 months - 1 yr	G1c	F	Estonia	9590419	7001269	7000704	22460	21720	528479
SRR8086062	PRJNA497734	314	0 - 4 yr	G1	6 months - 1 yr	G1c	F	Finland	12500195	10749426	10713783	42926.7	40780	503226
SRR8086099	PRJNA497734	314	0 - 4 yr	G1	6 months - 1 yr	G1c	F	Finland	2797531	2014841	2014360	79706.7	76300	213498
SRR8090996	PRJNA497734	314	0 - 4 yr	G1	6 months - 1 yr	G1c	F	Estonia	9696902	6364623	4678326	81486.7	76380	660481
SRR8090832	PRJNA497734	315	0 - 4 yr	G1	6 months - 1 yr	G1c	M	Estonia	11443564	8049362	7966946	40353.3	38500	443510
SRR8090777	PRJNA497734	316	0 - 4 yr	G1	6 months - 1 yr	G1c	M	Russia	1858218	1206884	1206756	73500	70933.3	247548
SRR8090695	PRJNA497734	316	0 - 4 yr	G1	6 months - 1 yr	G1c	M	Russia	4908684	3203612	3203323	77180	74246.7	365990
SRR8090877	PRJNA497734	316	0 - 4 yr	G1	6 months - 1 yr	G1c	M	Estonia	5324247	3645023	3124216	61633.3	57933.3	406867
SRR8090604	PRJNA497734	318	0 - 4 yr	G1	6 months - 1 yr	G1c	M	Finland	4516242	3483008	3482620	50866.7	46466.7	378036
SRR8086381	PRJNA497734	318	0 - 4 yr	G1	6 months - 1 yr	G1c	M	Finland	2105949	1395991	1376799	76806.7	73206.7	94864
SRR8090765	PRJNA497734	319	0 - 4 yr	G1	6 months - 1 yr	G1c	M	Russia	8580028	5183106	5057070	69046.7	65440	474934
SRR8090511	PRJNA497734	319	0 - 4 yr	G1	6 months - 1 yr	G1c	M	Estonia	15802883	9587664	9200556	75080	70740	616385
SRR8086413	PRJNA497734	319	0 - 4 yr	G1	6 months - 1 yr	G1c	F	Finland	8510947	5635702	5635554	23546.7	22686.7	469950
SRR8090607	PRJNA497734	320	0 - 4 yr	G1	6 months - 1 yr	G1c	M	Finland	2955605	2110351	2110183	59940	57146.7	202569
SRR8090797	PRJNA497734	320	0 - 4 yr	G1	6 months - 1 yr	G1c	F	Estonia	1796143	1201751	1201555	63533.3	60653.3	112440
SRR8086404	PRJNA497734	321	0 - 4 yr	G1	6 months - 1 yr	G1c	M	Finland	9587486	7234359	6401219	51466.7	49433.3	498541
SRR8086316	PRJNA497734	321	0 - 4 yr	G1	6 months - 1 yr	G1c	F	Finland	5893582	4114309	3797901	63766.7	60513.3	421617
SRR8091012	PRJNA497734	321	0 - 4 yr	G1	6 months - 1 yr	G1c	F	Estonia	2624154	1701177	1417613	63966.7	60033.3	162340
SRR8086168	PRJNA497734	322	0 - 4 yr	G1	6 months - 1 yr	G1c	M	Finland	9152334	8079745	7874422	67633.3	63800	554955
SRR8091014	PRJNA497734	326	0 - 4 yr	G1	6 months - 1 yr	G1c	M	Estonia	10195185	7210590	6832849	55266.7	52660	412255
SRR8090809	PRJNA497734	329	0 - 4 yr	G1	6 months - 1 yr	G1c	M	Russia	6940025	4088681	3138649	65106.7	61600	381033
SRR8086284	PRJNA497734	333	0 - 4 yr	G1	6 months - 1 yr	G1c	F	Finland	10880546	9479526	9478637	58873.3	54720	579892
SRR8090859	PRJNA497734	335	0 - 4 yr	G1	6 months - 1 yr	G1c	F	Russia	5746405	4243122	4242488	75766.7	73286.7	421167
SRR8086123	PRJNA497734	337	0 - 4 yr	G1	6 months - 1 yr	G1c	F	Finland	10759317	8976931	8402636	55193.3	52646.7	705997
SRR8086017	PRJNA497734	338	0 - 4 yr	G1	6 months - 1 yr	G1c	F	Finland	11281486	7561994	7473175	50213.3	48053.3	510275
SRR8090599	PRJNA497734	341	0 - 4 yr	G1	6 months - 1 yr	G1c	M	Russia	4984983	3331035	2917871	62566.7	56386.7	292895
SRR8090846	PRJNA497734	341	0 - 4 yr	G1	6 months - 1 yr	G1c	M	Russia	4486497	2500631	2018436	65693.3	61726.7	246467
SRR8090629	PRJNA497734	342	0 - 4 yr	G1	6 months - 1 yr	G1c	M	Russia	3146760	1726132	1662534	56726.7	51313.3	193356
SRR8086131	PRJNA497734	343	0 - 4 yr	G1	6 months - 1 yr	G1c	F	Finland	8683442	5613007	5479800	65853.3	61613.3	582800
SRR8090949	PRJNA497734	344	0 - 4 yr	G1	6 months - 1 yr	G1c	F	Russia	3556369	1864719	1513142	65480	61933.3	194569
SRR8086522	PRJNA497734	347	0 - 4 yr	G1	6 months - 1 yr	G1c	M	Finland	13819192	8957610	7759842	66820	63533.3	561240
SRR8086022	PRJNA497734	348	0 - 4 yr	G1	6 months - 1 yr	G1c	M	Finland	8774170	6162112	5387496	63226.7	60653.3	702179
SRR8090694	PRJNA497734	348	0 - 4 yr	G1	6 months - 1 yr	G1c	M	Russia	8069832	5718096	5716930	76060	75020	577191
SRR8090646	PRJNA497734	348	0 - 4 yr	G1	6 months - 1 yr	G1c	M	Russia	3695245	2456073	2136972	72486.7	69433.3	256502
SRR8090909	PRJNA497734	348	0 - 4 yr	G1	6 months - 1 yr	G1c	M	Russia	2966257	1181021	1179890	83300	79166.7	119504
SRR8086510	PRJNA497734	349	0 - 4 yr	G1	6 months - 1 yr	G1c	F	Finland	6890545	4930849	3972701	80426.7	76646.7	639462
SRR8086473	PRJNA497734	352	0 - 4 yr	G1	6 months - 1 yr	G1c	F	Finland	8377611	7519242	7260520	55880	53686.7	492013
SRR8086274	PRJNA497734	352	0 - 4 yr	G1	6 months - 1 yr	G1c	F	Finland	1773517	1108218	1106436	77413.3	75820	130050
SRR8086243	PRJNA497734	354	0 - 4 yr	G1	6 months - 1 yr	G1c	F	Finland	5705759	4072736	3755626	60186.7	57166.7	416040
SRR8086343	PRJNA497734	356	0 - 4 yr	G1	6 months - 1 yr	G1c	M	Finland	6784104	4886757	4661576	66160	62480	502889
SRR8086388	PRJNA497734	358	0 - 4 yr	G1	6 months - 1 yr	G1c	F	Finland	8773892	6600106	6033252	57113.3	55193.3	509174
SRR8091035	PRJNA497734	358	0 - 4 yr	G1	6 months - 1 yr	G1c	M	Finland	19607482	14807688	13466776	68166.7	64346.7	443617
SRR8090968	PRJNA497734	358	0 - 4 yr	G1	6 months - 1 yr	G1c	F	Russia	11971926	8421524	8053218	66973.3	63440	505164
SRR8086338	PRJNA497734	358	0 - 4 yr	G1	6 months - 1 yr	G1c	F	Finland	3993297	2627133	2626847	58120	56106.7	230725
SRR8090784	PRJNA497734	358	0 - 4 yr	G1	6 months - 1 yr	G1c	M	Finland	5474424	3982630	3542258	68986.7	65240	361272
SRR8090582	PRJNA497734	358	0 - 4 yr	G1	6 months - 1 yr	G1c	F	Russia	3560457	2289353	1860374	63140	58940	221312
SRR8090885	PRJNA497734	359	0 - 4 yr	G1	6 months - 1 yr	G1c	M	Russia	5238781	3990720	3990349	83066.7	81493.3	431315
SRR8086363	PRJNA497734	360	0 - 4 yr	G1	6 months - 1 yr	G1c	F	Finland	3123614	2098986	2098799	60113.3	57253.3	184339
SRR8085980	PRJNA497734	362	0 - 4 yr	G1	6 months - 1 yr	G1c	M	Finland	9321084	6281874	5684433	72326.7	68660	556689
SRR8086383	PRJNA497734	362	0 - 4 yr	G1	6 months - 1 yr	G1c	M	Finland	9424788	8272330	8034783	71560	68733.3	500298
SRR8086286	PRJNA497734	362	0 - 4 yr	G1	6 months - 1 yr	G1c	F	Finland	2118616	1414450	1396228	62840	59866.7	126258
SRR8086393	PRJNA497734	364	0 - 4 yr	G1	6 months - 1 yr	G1c	M	Finland	14547805	11029042	11028104	58493.3	55033.3	401630
SRR8784369	PRJNA504891	182.5	0 - 4 yr	G1	6 months - 1 yr	G1c	NA	Ethiopia	23146471	22849354	22613819	60873.3	55126.7	707548
SRR8784396	PRJNA504891	182.5	0 - 4 yr	G1	6 months - 1 yr	G1c	NA	Ethiopia	18165739	17908876	17903708	54886.7	47293.3	754565
SRR8784354	PRJNA504891	212.917	0 - 4 yr	G1	6 months - 1 yr	G1c	NA	Ethiopia	14233285	14145080	14137229	56580	49900	693676
SRR8784359	PRJNA504891	212.917	0 - 4 yr	G1	6 months - 1 yr	G1c	NA	Ethiopia	25702038	25577210	25565097	80733.3	77946.7	1076261
SRR8784357	PRJNA504891	243.333	0 - 4 yr	G1	6 months - 1 yr	G1c	NA	Ethiopia	32274027	31951356	31932827	79226.7	78326.7	784596
SRR8784386	PRJNA504891	243.333	0 - 4 yr	G1	6 months - 1 yr	G1c	NA	Ethiopia	22059364	21967256	20478034	52166.7	44560	717689
SRR8784375	PRJNA504891	273.75	0 - 4 yr	G1	6 months - 1 yr	G1c	NA	Ethiopia	33749636	33616259	29538114	70560	65893.3	843660
SRR8784385	PRJNA504891	304.167	0 - 4 yr	G1	6 months - 1 yr	G1c	NA	Ethiopia	30179927	29956007	29615198	70353.3	65546.7	923912
SRR10527825	PRJNA543520	360	0 - 4 yr	G1	6 months - 1 yr	G1c	NA	Finland	20190071	20164620	17811288	73720	69020	991849
SRR10527826	PRJNA543520	360	0 - 4 yr	G1	6 months - 1 yr	G1c	NA	Finland	11663436	11640869	11411152	75833.3	72420	1027015
SRR10527827	PRJNA543520	360	0 - 4 yr	G1	6 months - 1 yr	G1c	NA	Finland	4170417	4165887	3692323	68673.3	64460	527151
SRR10527828	PRJNA543520	360	0 - 4 yr	G1	6 months - 1 yr	G1c	NA	Finland	11436240	11424138	10651755	54093.3	51633.3	593479
SRR10527829	PRJNA543520	360	0 - 4 yr	G1	6 months - 1 yr	G1c	NA	Finland	11908609	11890280	9313731	76913.3	71980	824527
SRR10527830	PRJNA543520	360	0 - 4 yr	G1	6 months - 1 yr	G1c	NA	Finland	12422600	12411101	11685304	34520	31906.7	781054
SRR10527831	PRJNA543520	360	0 - 4 yr	G1	6 months - 1 yr	G1c	NA	Finland	12604048	12586891	12031218	80173.3	75200	1117158
SRR10527832	PRJNA543520	360	0 - 4 yr	G1	6 months - 1 yr	G1c	NA	Finland	11971311	11959961	11635645	68266.7	66526.7	749561
SRR10527833	PRJNA543520	360	0 - 4 yr	G1	6 months - 1 yr	G1c	NA	Finland	14082165	14057217	13353318	81386.7	77406.7	1613408
SRR10527834	PRJNA543520	360	0 - 4 yr	G1	6 months - 1 yr	G1c	NA	Finland	11541866	11533314	10946400	66620	63773.3	834922
SRR10527835	PRJNA543520	360	0 - 4 yr	G1	6 months - 1 yr	G1c	NA	Finland	11758268	11750938	10877509	85580	81226.7	855365
SRR10527836	PRJNA543520	360	0 - 4 yr	G1	6 months - 1 yr	G1c	NA	Finland	21641298	21621480	18605319	50880	47206.7	608008
SRR10527838	PRJNA543520	360	0 - 4 yr	G1	6 months - 1 yr	G1c	NA	Finland	14783683	14769832	14169754	81266.7	78113.3	924809
SRR10527840	PRJNA543520	360	0 - 4 yr	G1	6 months - 1 yr	G1c	NA	Finland	10946478	10938073	10697282	50000	46860	719608
SRR10527839	PRJNA543520	360	0 - 4 yr	G1	6 months - 1 yr	G1c	NA	Finland	11401475	11393436	11123931	32140	29660	399054
SRR10527837	PRJNA543520	360	0 - 4 yr	G1	6 months - 1 yr	G1c	NA	Finland	640188	639332	360632	46440	41800	49455
SRR9330555	PRJNA549787	181	0 - 4 yr	G1	6 months - 1 yr	G1c	M	South Africa	4879438	4451186	3674419	77346.7	75940	888651
SRR9330575	PRJNA549787	182	0 - 4 yr	G1	6 months - 1 yr	G1c	F	South Africa	3583633	3295322	2883505	81806.7	77233.3	627034
SRR9330645	PRJNA549787	182	0 - 4 yr	G1	6 months - 1 yr	G1c	F	South Africa	6032851	5299087	4993731	75686.7	71240	1170219
SRR9330506	PRJNA549787	183	0 - 4 yr	G1	6 months - 1 yr	G1c	M	South Africa	1668120	1583490	1583442	89466.7	88393.3	374081
SRR9330598	PRJNA549787	184	0 - 4 yr	G1	6 months - 1 yr	G1c	M	South Africa	5750156	5126739	5126410	72860	69380	1072353
SRR9330513	PRJNA549787	184	0 - 4 yr	G1	6 months - 1 yr	G1c	M	South Africa	4207988	3832367	3832195	89080	87720	450860
SRR9330565	PRJNA549787	185	0 - 4 yr	G1	6 months - 1 yr	G1c	F	South Africa	3915160	3624755	3624709	84886.7	83033.3	726148
SRR9330498	PRJNA549787	186	0 - 4 yr	G1	6 months - 1 yr	G1c	M	South Africa	4530418	4204981	4049077	79380	76833.3	913989
SRR9330627	PRJNA549787	187	0 - 4 yr	G1	6 months - 1 yr	G1c	M	South Africa	5369860	5057754	5057711	82420	81786.7	866642
SRR9330495	PRJNA549787	187	0 - 4 yr	G1	6 months - 1 yr	G1c	M	South Africa	6013565	5611522	5028180	75886.7	73013.3	1180416
SRR9330611	PRJNA549787	187	0 - 4 yr	G1	6 months - 1 yr	G1c	F	South Africa	4498386	4238229	4238085	65940	61733.3	830437
SRR9330563	PRJNA549787	187	0 - 4 yr	G1	6 months - 1 yr	G1c	M	South Africa	4092689	3655362	3314392	83006.7	79913.3	671200
SRR9330616	PRJNA549787	188	0 - 4 yr	G1	6 months - 1 yr	G1c	F	South Africa	2762113	2560620	2560494	80960	78093.3	546435
SRR9330586	PRJNA549787	189	0 - 4 yr	G1	6 months - 1 yr	G1c	M	South Africa	5641297	5088889	5088523	75933.3	71360	984318
SRR9330649	PRJNA549787	191	0 - 4 yr	G1	6 months - 1 yr	G1c	F	South Africa	3721473	3496396	3496250	80786.7	78100	691591
SRR9330651	PRJNA549787	194	0 - 4 yr	G1	6 months - 1 yr	G1c	F	South Africa	3302481	3039772	2336187	80506.7	76993.3	498652
SRR9330619	PRJNA549787	194	0 - 4 yr	G1	6 months - 1 yr	G1c	F	South Africa	4614118	4290331	4228531	82673.3	79666.7	791915
SRR9330548	PRJNA549787	196	0 - 4 yr	G1	6 months - 1 yr	G1c	F	South Africa	6418695	5997519	5865131	44200	41706.7	486143
SRR9330546	PRJNA549787	201	0 - 4 yr	G1	6 months - 1 yr	G1c	F	South Africa	1607627	1516743	1516696	85486.7	83986.7	315496
SRR9330639	PRJNA549787	205	0 - 4 yr	G1	6 months - 1 yr	G1c	M	South Africa	5197596	4653997	4128846	79286.7	76013.3	810226
SRR9330528	PRJNA549787	209	0 - 4 yr	G1	6 months - 1 yr	G1c	F	South Africa	3266873	3012291	2298045	83200	81486.7	529960
SRR9330626	PRJNA549787	213	0 - 4 yr	G1	6 months - 1 yr	G1c	F	South Africa	5762468	5095071	5094972	80813.3	78140	833105
[truncated: 4,655 more rows]
