# Supplementary material for: Taxonomic and metabolic development of the human gut microbiome across life stages: a worldwide metagenomic investigation
Source: mSystems. 2024 Mar 5;9(4):e01294-23. doi: 10.1128/msystems.01294-23 (PMC11019788; doi:10.1128/msystems.01294-23)
Supplement: Table S3 — PERMANOVA statistical analysis based on the Bray-Curtis dissimilarity matrix calculated the inter-individual differences between age groups. [file msystems.01294-23-s0005.xlsx]

## Sheet: Sheet1
Table S3: PERMANOVA statistical analysis based on the Bray-Curtis dissimilarity matrix calculated the inter-individual differences between age groups.
Group 1	Group 2	Sample size	Permutations	pseudo-F	p-value	q-value
G1	G2	3466	999	107.928	0.001	0.001
G1	G3	5732	999	552.505	0.001	0.001
G1	G4	3655	999	138.798	0.001	0.001
G2	G3	2998	999	28.2427	0.001	0.001
G2	G4	921	999	13.2232	0.001	0.001
G3	G4	3187	999	15.4425	0.001	0.001
