# Supplementary material for: Taxonomic and metabolic development of the human gut microbiome across life stages: a worldwide metagenomic investigation
Source: mSystems. 2024 Mar 5;9(4):e01294-23. doi: 10.1128/msystems.01294-23 (PMC11019788; doi:10.1128/msystems.01294-23)
Supplement: Table S4 — Core and accessory microbiota calculated on the subjects included in the pooled analysis. [file msystems.01294-23-s0006.xlsx]

## Sheet: core_acc_G1-4
Table S4: Core and accessory microbiota calculated on the subjects included in the pooled analysis.
core	68	57	63	0
accessory	87	87	88	0
	prevalence >30% and average abundance >0.1%				Average
Reads Taxonomy	G1	G2	G3	G4	G1	G2	G3	G4
Bifidobacterium longum	0.697097	0.756831	0.361702	0.414414	0.0903079	0.0252668	0.00550322	0.0152066
Escherichia coli	0.648387	0.434426	0.585106	0.547748	0.0669324	0.00867853	0.013284	0.0226089
Bacteroides unknown_species	0.569677	0.967213	0.928951	0.884685	0.00657545	0.0123272	0.0123253	0.0119036
Clostridium unknown_species	0.568387	0.964481	0.961246	0.958559	0.00475876	0.00526084	0.00601298	0.00576741
Blautia unknown_species	0.534194	0.980874	0.985182	0.983784	0.00580987	0.0157041	0.0208022	0.0157338
Bacteroides uniformis	0.518065	0.945355	0.893997	0.882883	0.0299182	0.0409738	0.0339554	0.0409861
Ruminococcus unknown_species	0.505806	0.978142	0.972644	0.974775	0.00447506	0.0153894	0.0168489	0.0167159
Blautia wexlerae	0.483871	0.92623	0.87424	0.845045	0.0181619	0.0177156	0.0168403	0.0145313
Bifidobacterium unknown_species	0.46871	0.60929	0.31079	0.421622	0.00582038	0.00292705	0.00106592	0.00193519
Flavonifractor plautii	0.46871	0.833333	0.665274	0.783784	0.0057115	0.00368957	0.00290084	0.0040105
Bifidobacterium breve	0.444516				0.0496962	0.00532068	0.000186261	0.00086581
Ruminococcus gnavus	0.44129				0.0187264	0.00606471	0.00498108	0.00475244
Phocaeicola vulgatus	0.420645	0.844262	0.724924	0.736937	0.0131134	0.0144096	0.0115223	0.0112309
Bacteroides thetaiotaomicron	0.409032	0.846995	0.727204	0.738739	0.00821781	0.00784256	0.00586139	0.00740216
Phocaeicola dorei	0.394516	0.806011	0.631079	0.661261	0.0205057	0.0151165	0.0129112	0.0136646
Eubacterium unknown_species	0.387097	0.945355	0.958967	0.958559	0.00261911	0.00989873	0.0147827	0.0128999
Parabacteroides distasonis	0.378387	0.825137	0.693769	0.774775	0.0167159	0.011502	0.00873741	0.0106613
Enterocloster unknown_species	0.372258	0.879781	0.903495	0.895495	0.00120939	0.00161907	0.0022154	0.00209088
Roseburia unknown_species	0.367419	0.937158	0.955927	0.940541	0.00221544	0.00590785	0.0113727	0.00836045
Faecalibacterium unknown_species	0.366452	0.934426	0.960106	0.947748	0.0116929	0.0410609	0.0323034	0.0339198
Bifidobacterium bifidum	0.366129	0.355191			0.0403272	0.0115488	0.00158418	0.0042105
Faecalibacterium prausnitzii	0.363548	0.92623	0.960486	0.936937	0.00968009	0.0341316	0.0293518	0.0312368
Bacteroides xylanisolvens	0.358387	0.797814	0.56345	0.646847	0.00519327	0.00633184	0.00556307	0.00551054
Phocaeicola unknown_species	0.356774	0.79235	0.797112	0.745946	0.00210003	0.00478008	0.00652723	0.00527783
Anaerostipes hadrus	0.343548	0.825137	0.638678	0.583784	0.0110814	0.0122587	0.0108831	0.010863
Bacteroides fragilis	0.335806	0.434426	0.31497	0.374775	0.0298771	0.0125315	0.0042738	0.00781898
Coprococcus unknown_species	0.335484	0.874317	0.888678	0.863063	0.00138071	0.00481252	0.00750828	0.00580725
Bifidobacterium pseudocatenulatum	0.33	0.532787			0.019687	0.0103556	0.00601183	0.0068611
Veillonella parvula	0.327742				0.0211337	0.00393118	0.000717014	0.0017089
Streptococcus salivarius	0.324839		0.317629		0.0088589	0.00182776	0.00371733	0.00382997
Eubacterium rectale	0.312903	0.907104	0.928571	0.873874	0.00992295	0.0323156	0.0411098	0.0270381
Blautia massiliensis	0.310323	0.846995	0.756839	0.724324	0.00409329	0.010111	0.00765776	0.00620142
Erysipelatoclostridium ramosum	0.308065				0.00749585	0.000666469	0.000515943	0.00101613
Dorea unknown_species	0.307742	0.898907	0.890198	0.859459	0.00120081	0.00390055	0.00582547	0.00411519
Bacteroides ovatus	0.303548	0.685792	0.514058	0.515315	0.00435355	0.00326156	0.00224393	0.00234395
Roseburia intestinalis	0.300645	0.806011	0.843845	0.812613	0.00737652	0.00654595	0.010115	0.00758282
Gemmiger unknown_species		0.898907	0.860562	0.859459	0.00126052	0.00815147	0.00874061	0.0109095
Eisenbergiella unknown_species		0.844262	0.854103	0.863063	0.000581483	0.00147718	0.0018291	0.00199132
Gemmiger formicilis		0.819672	0.75228	0.733333	0.00230137	0.0122513	0.0108811	0.013016
Blautia obeum		0.819672	0.703267	0.677477	0.00122888	0.00558899	0.00518062	0.00390868
Agathobaculum butyriciproducens		0.803279	0.817629	0.801802	0.000678533	0.00381204	0.00475093	0.00475366
Alistipes unknown_species		0.803279	0.575988	0.717117	0.00054125	0.0041433	0.00495504	0.00548473
Intestinimonas unknown_species		0.79235	0.714286	0.805405	0.000330386	0.00371755	0.00401934	0.00581912
Dorea formicigenerans		0.786885	0.768237	0.736937	0.000833831	0.00310128	0.00517885	0.00321685
Ruminococcus faecis		0.784153	0.718085	0.630631	0.00390066	0.00779011	0.011483	0.00634542
Flavonifractor unknown_species		0.773224	0.693389	0.8	0.000364016	0.00263225	0.00279954	0.00406458
Parabacteroides unknown_species		0.770492	0.664514	0.681081	0.000883313	0.00189486	0.00192539	0.00191071
Dorea longicatena		0.76776	0.68997	0.61982	0.00132175	0.00659067	0.00584904	0.00502907
Agathobaculum unknown_species		0.76776	0.765198	0.790991	0.000272636	0.00278579	0.00349529	0.00385705
Anaerobutyricum hallii		0.756831	0.588146	0.544144	0.00158388	0.00611941	0.00656717	0.00481199
Dysosmobacter unknown_species		0.743169	0.680091	0.753153	0.000240041	0.00346177	0.0038007	0.0050891
Coprococcus comes		0.737705	0.762158	0.673874	0.000772977	0.00456915	0.00542415	0.00418701
Collinsella aerofaciens		0.734973	0.606763	0.578378	0.0124792	0.0253059	0.0131309	0.0168771
Roseburia inulinivorans		0.73224	0.820669	0.754955	0.00392582	0.00497281	0.0119912	0.0085467
Alistipes putredinis		0.693989	0.485182	0.536937	0.00341658	0.0260832	0.0174592	0.0180178
Subdoligranulum unknown_species		0.691257	0.606003	0.655856	0.000313664	0.00299575	0.00243655	0.00325464
Alistipes onderdonkii		0.672131	0.37538	0.513514	0.00600458	0.0138057	0.00625412	0.0127651
Bacteroides caccae		0.65847	0.447568	0.47027	0.00799073	0.0138611	0.00506751	0.00528495
Alistipes shahii		0.639344	0.414134	0.581982	0.000872035	0.00833043	0.00408689	0.00532456
Bilophila wadsworthia		0.639344	0.474924	0.482883	0.000495238	0.0019482	0.00172858	0.0020484
Oscillibacter unknown_species		0.636612	0.566869	0.686486	0.0001024	0.00211886	0.00224986	0.00319031
Ruminococcus bicirculans		0.622951	0.491641	0.477477	0.00224956	0.0144196	0.0102391	0.0086679
Lachnospira unknown_species		0.614754	0.81117	0.688288	0.00190109	0.0029192	0.00913396	0.00677268
Dysosmobacter welbionis		0.614754	0.419833	0.554955	0.00102152	0.00226256	0.00191474	0.00260212
Alistipes finegoldii		0.598361		0.304505	0.00223814	0.00739546	0.00253982	0.00395589
Parabacteroides merdae		0.592896	0.49848	0.587387	0.00453416	0.00839426	0.00570422	0.00530674
Pseudoflavonifractor unknown_species		0.592896	0.544453	0.682883	0.000104072	0.00148274	0.00163142	0.0024646
Anaerostipes unknown_species		0.579235	0.557371	0.491892	0.00091008	0.00250058	0.00224406	0.0015927
Prevotella unknown_species		0.57377	0.704787	0.625225	0.00678315	0.043782	0.0708641	0.0477471
Ruminococcus bromii		0.57377	0.486322	0.526126	0.0037439	0.0155596	0.0110451	0.0145175
Bacteroides stercoris		0.571038	0.56421	0.574775	0.00623723	0.0174628	0.015629	0.0162164
Lachnospira eligens		0.543716	0.679711	0.592793	0.00299625	0.00332608	0.0095817	0.00909867
Bifidobacterium adolescentis		0.540984		0.335135	0.0116416	0.0250074	0.00756577	0.015989
Anaerobutyricum unknown_species		0.510929	0.503419	0.432432	0.000416952	0.0014798	0.00192398	0.00127483
Collinsella unknown_species		0.508197	0.404255	0.45045	0.00147929	0.00280159	0.0018015	0.00236667
Blautia faecicola		0.505464	0.324088		0.000232061	0.00192301	0.00133992	0.000724587
Faecalibacillus intestinalis		0.491803	0.481383	0.354955	0.000759632	0.00212926	0.00510891	0.00289657
Ruthenibacterium lactatiformans		0.472678		0.533333	0.00132097	0.00184744	0.000910615	0.00305134
Roseburia hominis		0.472678	0.450988	0.481081	0.000889794	0.0026508	0.00211883	0.00234563
Barnesiella intestinihominis		0.445355	0.343085	0.383784	0.00140071	0.00594276	0.00440434	0.00440862
Anaerotruncus unknown_species		0.442623		0.542342	7.02038e-05	0.00106518	0.000999152	0.00160281
Alistipes communis		0.428962		0.41982	0.000249708	0.00360053	0.00233343	0.0027349
Eubacterium siraeum		0.412568		0.326126	0.000925074	0.00635113	0.00444588	0.00611332
Dialister invisus		0.407104			0.00314767	0.00789097	0.00534957	0.00421671
Phocaeicola massiliensis		0.407104	0.405015	0.389189	0.00229816	0.00810737	0.00752959	0.00705963
Prevotella copri		0.396175	0.479483	0.387387	0.0157099	0.0575584	0.0689888	0.04794
Evtepia gabavorous		0.39071			0.000117682	0.00167415	0.000941467	0.00115779
Ruminococcus lactaris		0.374317	0.316489		0.00133338	0.00261914	0.00323388	0.0016902
Coprococcus eutactus		0.36612	0.341945		0.000418008	0.00299877	0.00373019	0.00310538
Akkermansia muciniphila		0.355191		0.421622	0.00959419	0.012159	0.00617711	0.0163022
Parasutterella excrementihominis		0.306011			0.00151592	0.00280124	0.00202903	0.00152241
Dialister unknown_species		0.300546			0.000509849	0.0020276	0.002667	0.00209249
Hungatella unknown_species			0.761398	0.740541	0.000580035	0.000865681	0.00113288	0.00101833
Butyrivibrio unknown_species			0.581307	0.544144	0.000250333	0.000599768	0.00151054	0.00142127
Lachnoclostridium unknown_species			0.553191	0.540541	0.000703339	0.00074004	0.00117282	0.00113017
Mediterraneibacter unknown_species			0.528875	0.482883	0.000305574	0.000859804	0.00135813	0.00112571
Eubacterium ramulus			0.382979	0.320721	0.00023657	0.000957556	0.00126982	0.0012828
Butyricicoccus unknown_species			0.375	0.497297	6.16189e-05	0.000920949	0.00102621	0.0014973
Eubacterium ventriosum			0.351824		0.000185889	0.000878513	0.00251916	0.00193178
Phascolarctobacterium faecium			0.338906		0.000695401	0.00320252	0.00483823	0.00565687
Prevotellamassilia unknown_species			0.30965		0.000150554	0.000902669	0.00222981	0.00128493
Bacteroides cellulosilyticus			0.302052	0.396396	0.00309209	0.00329526	0.00340957	0.00586982
Anaerotignum faecicola			0.301672		6.96971e-05	0.000672216	0.0012782	0.00125221
Bacteroides faecis			0.300912		0.00398646	0.00255617	0.00160897	0.00134677
Ruthenibacterium unknown_species				0.502703	8.73609e-05	0.000796877	0.00062037	0.00116139
Eisenbergiella tayi				0.457658	0.000632843	0.000546465	0.000427774	0.00101859
Evtepia unknown_species				0.403604	3.96703e-05	0.00073998	0.000898517	0.00151509
