# Supplementary material for: Taxonomic and metabolic development of the human gut microbiome across life stages: a worldwide metagenomic investigation
Source: mSystems. 2024 Mar 5;9(4):e01294-23. doi: 10.1128/msystems.01294-23 (PMC11019788; doi:10.1128/msystems.01294-23)
Supplement: Table S5 — Correlation analysis between the bacterial species and enzymatic reaction identified in pooled analysis. [file msystems.01294-23-s0007.xlsx]

## Sheet: possible_image
Table S5: Correlation analysis between the bacterial species and enzymatic reaction identified in pooled analysis.
											Post Hoc Tukey's test
		Prevalence				Relative abundance					G1			G2			G3			G4
Species	Pearson correlation coefficient	G1	G2	G3	G4	G1	G2	G3	G4	Trend	G2	G3	G4	G1	G3	G4	G1	G2	G4	G1	G2	G3
Bifidobacterium breve	-0.491099	0.444516	0	0	0	0.0496962	0.00532068	0.000186261	0.00086581	Higher G1	0	0	0
Bifidobacterium longum	-0.37034	0.697097	0.756831	0.361702	0.414414	0.0903079	0.0252668	0.00550322	0.0152066	Higher G1	0	0	0
Veillonella parvula	-0.319564	0.327742	0	0	0	0.0211337	0.00393118	0.000717014	0.0017089	Higher G1	9.96388e-09	0	0
Bifidobacterium bifidum	-0.30207	0.366129	0.355191	0	0	0.0403272	0.0115488	0.00158418	0.0042105	Higher G1	2.99207e-11	0	0
Erysipelatoclostridium ramosum	-0.259975	0.308065	0	0	0	0.00749585	0.000666469	0.000515943	0.00101613	Higher G1	1.36394e-05	0	4.5754e-07
Ruminococcus gnavus	-0.2025	0.44129	0	0	0	0.0187264	0.00606471	0.00498108	0.00475244	Higher G1	4.27061e-08	0	0
Escherichia coli	-0.202079	0.648387	0.434426	0.585106	0.547748	0.0669324	0.00867853	0.013284	0.0226089	Higher G1	0	0	0
Bifidobacterium unknown_species	-0.188813	0.46871	0.60929	0.31079	0.421622	0.00582038	0.00292705	0.00106592	0.00193519	Higher G1	0.032742	0	6.8963e-05
Bifidobacterium pseudocatenulatum	-0.090517	0.33	0.532787	0	0	0.019687	0.0103556	0.00601183	0.0068611	Higher G1	0.00575518	0	3.99097e-07
Bacteroides faecis	0.164534	0	0	0.300912	0	0.00398646	0.00255617	0.00160897	0.00134677	Higher G1	0.480335	4.35395e-06	0.00845781
Bacteroides ovatus	0.181724	0.303548	0.685792	0.514058	0.515315	0.00435355	0.00326156	0.00224393	0.00234395	Higher G1	0.546592	5.7425e-07	0.0181446
Phocaeicola dorei	0.207086	0.394516	0.806011	0.631079	0.661261	0.0205057	0.0151165	0.0129112	0.0136646	Higher G1	0.210465	7.14817e-08	0.0164764
Blautia wexlerae	0.231926	0.483871	0.92623	0.87424	0.845045	0.0181619	0.0177156	0.0168403	0.0145313	Higher G1	0.996528	0.548269	0.156417
Parabacteroides distasonis	0.273162	0.378387	0.825137	0.693769	0.774775	0.0167159	0.011502	0.00873741	0.0106613	Higher G1	0.125555	1.64641e-11	0.012218
Bacteroides thetaiotaomicron	0.295618	0.409032	0.846995	0.727204	0.738739	0.00821781	0.00784256	0.00586139	0.00740216	Higher G1	0.994301	0.00506497	0.911962
Dialister invisus	0.126295	0	0.407104	0	0	0.00314767	0.00789097	0.00534957	0.00421671	Higher G2				0.000252301	0.131051	0.0458513
Alistipes finegoldii	0.182015	0	0.598361	0	0.304505	0.00223814	0.00739546	0.00253982	0.00395589	Higher G2				0	0	5.94585e-05
Collinsella aerofaciens	0.198643	0	0.734973	0.606763	0.578378	0.0124792	0.0253059	0.0131309	0.0168771	Higher G2				3.95453e-11	6.49608e-10	0.00120509
Evtepia gabavorous	0.198872	0	0.39071	0	0	0.000117682	0.00167415	0.000941467	0.00115779	Higher G2				0	8.71951e-09	0.00230205
Blautia faecicola	0.233278	0	0.505464	0.324088	0	0.000232061	0.00192301	0.00133992	0.000724587	Higher G2				0	5.92173e-05	0
Bacteroides caccae	0.240927	0	0.65847	0.447568	0.47027	0.00799073	0.0138611	0.00506751	0.00528495	Higher G2				0.000405575	2.20298e-08	1.10706e-05
Phocaeicola massiliensis	0.253938	0	0.407104	0.405015	0.389189	0.00229816	0.00810737	0.00752959	0.00705963	Higher G2				6.95801e-07	0.953637	0.861146
Bacteroides stercoris	0.269302	0	0.571038	0.56421	0.574775	0.00623723	0.0174628	0.015629	0.0162164	Higher G2				2.1337e-06	0.842794	0.966791
Eubacterium siraeum	0.275846	0	0.412568	0	0.326126	0.000925074	0.00635113	0.00444588	0.00611332	Higher G2				5.70666e-12	0.0632716	0.994093
Alistipes onderdonkii	0.277664	0	0.672131	0.37538	0.513514	0.00600458	0.0138057	0.00625412	0.0127651	Higher G2				2.94975e-06	8.41973e-06	0.946265
Anaerostipes unknown_species	0.298512	0	0.579235	0.557371	0.491892	0.00091008	0.00250058	0.00224406	0.0015927	Higher G2				9.8223e-11	0.703107	0.0086011
Roseburia hominis	0.323273	0	0.472678	0.450988	0.481081	0.000889794	0.0026508	0.00211883	0.00234563	Higher G2				5.6874e-08	0.313258	0.846253
Barnesiella intestinihominis	0.325279	0	0.445355	0.343085	0.383784	0.00140071	0.00594276	0.00440434	0.00440862	Higher G2				0	0.010107	0.0499049
Ruminococcus bromii	0.327526	0	0.57377	0.486322	0.526126	0.0037439	0.0155596	0.0110451	0.0145175	Higher G2				0	0.000312325	0.866649
Ruminococcus bicirculans	0.343786	0	0.622951	0.491641	0.477477	0.00224956	0.0144196	0.0102391	0.0086679	Higher G2				0	0.00224726	0.000316156
Alistipes communis	0.351578	0	0.428962	0	0.41982	0.000249708	0.00360053	0.00233343	0.0027349	Higher G2				0	5.09633e-06	0.0272285
Blautia massiliensis	0.362228	0.310323	0.846995	0.756839	0.724324	0.00409329	0.010111	0.00765776	0.00620142	Higher G2				6.95806e-11	0.0309193	0.00166616
Alistipes shahii	0.386804	0	0.639344	0.414134	0.581982	0.000872035	0.00833043	0.00408689	0.00532456	Higher G2				0	0	9.97109e-09
Alistipes putredinis	0.38869	0	0.693989	0.485182	0.536937	0.00341658	0.0260832	0.0174592	0.0180178	Higher G2				0	6.47668e-10	3.33782e-06
Blautia obeum	0.413354	0	0.819672	0.703267	0.677477	0.00122888	0.00558899	0.00518062	0.00390868	Higher G2				0	0.87823	0.0534338
Dorea longicatena	0.425706	0	0.76776	0.68997	0.61982	0.00132175	0.00659067	0.00584904	0.00502907	Higher G2				0	0.243659	0.00632394
Faecalibacterium unknown_species	0.531659	0.366452	0.934426	0.960106	0.947748	0.0116929	0.0410609	0.0323034	0.0339198	Higher G2				0	4.8451e-07	0.00163509
Faecalibacterium prausnitzii	0.542259	0.363548	0.92623	0.960486	0.936937	0.00968009	0.0341316	0.0293518	0.0312368	Higher G2				0	0.00673223	0.365868
Anaerostipes hadrus	0.196322	0.343548	0.825137	0.638678	0.583784	0.0110814	0.0122587	0.0108831	0.010863	Higher G2				0.853568	0.789695	0.863429
Bacteroides xylanisolvens	0.221332	0.358387	0.797814	0.56345	0.646847	0.00519327	0.00633184	0.00556307	0.00551054	Higher G2				0.6597	0.868909	0.904834
Phocaeicola vulgatus	0.239266	0.420645	0.844262	0.724924	0.736937	0.0131134	0.0144096	0.0115223	0.0112309	Higher G2				0.881368	0.361241	0.445095
Dialister unknown_species	0.22753	0	0.300546	0	0	0.000509849	0.0020276	0.002667	0.00209249	Higher G3							0	0.272916	0.214409
Ruminococcus lactaris	0.232171	0	0.374317	0.316489	0	0.00133338	0.00261914	0.00323388	0.0016902	Higher G3							0	0.402405	1.77677e-05
Prevotellamassilia unknown_species	0.261345	0	0	0.30965	0	0.000150554	0.000902669	0.00222981	0.00128493	Higher G3							0	1.05724e-08	1.83029e-06
Prevotella copri	0.306372	0	0.396175	0.479483	0.387387	0.0157099	0.0575584	0.0689888	0.04794	Higher G3							0	0.201078	9.16605e-05
Coprococcus eutactus	0.307066	0	0.36612	0.341945	0	0.000418008	0.00299877	0.00373019	0.00310538	Higher G3							0	0.323607	0.305732
Anaerotignum faecicola	0.310424	0	0	0.301672	0	6.96971e-05	0.000672216	0.0012782	0.00125221	Higher G3							0	2.65369e-07	0.992288
Faecalibacillus intestinalis	0.313008	0	0.491803	0.481383	0.354955	0.000759632	0.00212926	0.00510891	0.00289657	Higher G3							0	0	3.46495e-11
Eubacterium ventriosum	0.322759	0	0	0.351824	0	0.000185889	0.000878513	0.00251916	0.00193178	Higher G3							0	1.05802e-06	0.113892
Anaerobutyricum unknown_species	0.330267	0	0.510929	0.503419	0.432432	0.000416952	0.0014798	0.00192398	0.00127483	Higher G3							0	0.0157318	1.31483e-06
Parabacteroides unknown_species	0.336054	0	0.770492	0.664514	0.681081	0.000883313	0.00189486	0.00192539	0.00191071	Higher G3							0	0.997982	0.999615
Ruminococcus faecis	0.339051	0	0.784153	0.718085	0.630631	0.00390066	0.00779011	0.011483	0.00634542	Higher G3							0	0.00269325	4.00608e-08
Anaerobutyricum hallii	0.350771	0	0.756831	0.588146	0.544144	0.00158388	0.00611941	0.00656717	0.00481199	Higher G3							0	0.7882	7.829e-05
Mediterraneibacter unknown_species	0.372001	0	0	0.528875	0.482883	0.000305574	0.000859804	0.00135813	0.00112571	Higher G3							0	6.17095e-09	0.00370911
Phocaeicola unknown_species	0.387775	0.356774	0.79235	0.797112	0.745946	0.00210003	0.00478008	0.00652723	0.00527783	Higher G3							0	0.0322508	0.0911073
Lachnospira eligens	0.420538	0	0.543716	0.679711	0.592793	0.00299625	0.00332608	0.0095817	0.00909867	Higher G3							0	0	0.889594
Butyrivibrio unknown_species	0.433578	0	0	0.581307	0.544144	0.000250333	0.000599768	0.00151054	0.00142127	Higher G3							0	0	0.599896
Prevotella unknown_species	0.436374	0	0.57377	0.704787	0.625225	0.00678315	0.043782	0.0708641	0.0477471	Higher G3							0	5.0628e-08	2.59366e-08
Dorea formicigenerans	0.468005	0	0.786885	0.768237	0.736937	0.000833831	0.00310128	0.00517885	0.00321685	Higher G3							0	0	0
Roseburia inulinivorans	0.47642	0	0.73224	0.820669	0.754955	0.00392582	0.00497281	0.0119912	0.0085467	Higher G3							0	3.76621e-12	0.000155588
Coprococcus comes	0.492894	0	0.737705	0.762158	0.673874	0.000772977	0.00456915	0.00542415	0.00418701	Higher G3							0	0.0130762	1.00191e-06
Lachnospira unknown_species	0.493814	0	0.614754	0.81117	0.688288	0.00190109	0.0029192	0.00913396	0.00677268	Higher G3							0	0	4.33768e-06
Eubacterium rectale	0.524681	0.312903	0.907104	0.928571	0.873874	0.00992295	0.0323156	0.0411098	0.0270381	Higher G3							0	0.00153117	2.01145e-11
Blautia unknown_species	0.535505	0.534194	0.980874	0.985182	0.983784	0.00580987	0.0157041	0.0208022	0.0157338	Higher G3							0	1.66334e-08	9.28513e-12
Dorea unknown_species	0.53558	0.307742	0.898907	0.890198	0.859459	0.00120081	0.00390055	0.00582547	0.00411519	Higher G3							0	0	0
Coprococcus unknown_species	0.543467	0.335484	0.874317	0.888678	0.863063	0.00138071	0.00481252	0.00750828	0.00580725	Higher G3							0	1.72682e-11	8.58738e-07
Ruminococcus unknown_species	0.571174	0.505806	0.978142	0.972644	0.974775	0.00447506	0.0153894	0.0168489	0.0167159	Higher G3							0	0.114819	0.994961
Roseburia unknown_species	0.584983	0.367419	0.937158	0.955927	0.940541	0.00221544	0.00590785	0.0113727	0.00836045	Higher G3							0	0	5.03697e-12
Eubacterium unknown_species	0.633686	0.387097	0.945355	0.958967	0.958559	0.00261911	0.00989873	0.0147827	0.0128999	Higher G3							0	0	1.44683e-05
Akkermansia muciniphila	0.169713	0	0.355191	0	0.421622	0.00959419	0.012159	0.00617711	0.0163022	Higher G4										0.000904874	0.379388	1.10981e-07
Ruthenibacterium lactatiformans	0.192134	0	0.472678	0	0.533333	0.00132097	0.00184744	0.000910615	0.00305134	Higher G4										1.08311e-09	0.0126336	0
Eisenbergiella tayi	0.235081	0	0	0	0.457658	0.000632843	0.000546465	0.000427774	0.00101859	Higher G4										0.357551	0.517135	0.0639849
Phascolarctobacterium faecium	0.291422	0	0	0.338906	0	0.000695401	0.00320252	0.00483823	0.00565687	Higher G4										0	5.97904e-05	0.145454
Eubacterium ramulus	0.312657	0	0	0.382979	0.320721	0.00023657	0.000957556	0.00126982	0.0012828	Higher G4										0	0.078121	0.999066
Dysosmobacter welbionis	0.323142	0	0.614754	0.419833	0.554955	0.00102152	0.00226256	0.00191474	0.00260212	Higher G4										0	0.515576	0.000356556
Evtepia unknown_species	0.34053	0	0	0	0.403604	3.96703e-05	0.00073998	0.000898517	0.00151509	Higher G4										0	0	0
Bilophila wadsworthia	0.345771	0	0.639344	0.474924	0.482883	0.000495238	0.0019482	0.00172858	0.0020484	Higher G4										0	0.945561	0.0529637
Ruthenibacterium unknown_species	0.373644	0	0	0	0.502703	8.73609e-05	0.000796877	0.00062037	0.00116139	Higher G4										0	1.3223e-07	0
Anaerotruncus unknown_species	0.406147	0	0.442623	0	0.542342	7.02038e-05	0.00106518	0.000999152	0.00160281	Higher G4										0	1.31933e-08	0
Butyricicoccus unknown_species	0.424898	0	0	0.375	0.497297	6.16189e-05	0.000920949	0.00102621	0.0014973	Higher G4										0	4.24481e-10	0
Alistipes unknown_species	0.474393	0	0.803279	0.575988	0.717117	0.00054125	0.0041433	0.00495504	0.00548473	Higher G4										0	0.0761067	0.518726
Subdoligranulum unknown_species	0.47985	0	0.691257	0.606003	0.655856	0.000313664	0.00299575	0.00243655	0.00325464	Higher G4										0	0.482913	5.2603e-10
Gemmiger formicilis	0.494813	0	0.819672	0.75228	0.733333	0.00230137	0.0122513	0.0108811	0.013016	Higher G4										0	0.897449	0.0253253
Pseudoflavonifractor unknown_species	0.509512	0	0.592896	0.544453	0.682883	0.000104072	0.00148274	0.00163142	0.0024646	Higher G4										0	0	0
Oscillibacter unknown_species	0.51666	0	0.636612	0.566869	0.686486	0.0001024	0.00211886	0.00224986	0.00319031	Higher G4										0	1.01129e-09	0
Eisenbergiella unknown_species	0.539539	0	0.844262	0.854103	0.863063	0.000581483	0.00147718	0.0018291	0.00199132	Higher G4										0	0.000131337	0.215529
Flavonifractor unknown_species	0.545128	0	0.773224	0.693389	0.8	0.000364016	0.00263225	0.00279954	0.00406458	Higher G4										0	0	0
Dysosmobacter unknown_species	0.560795	0	0.743169	0.680091	0.753153	0.000240041	0.00346177	0.0038007	0.0050891	Higher G4										0	1.22333e-09	1.31928e-12
Agathobaculum butyriciproducens	0.57445	0	0.803279	0.817629	0.801802	0.000678533	0.00381204	0.00475093	0.00475366	Higher G4										0	0.00165578	0.999999
Intestinimonas unknown_species	0.580026	0	0.79235	0.714286	0.805405	0.000330386	0.00371755	0.00401934	0.00581912	Higher G4										0	0	0
Gemmiger unknown_species	0.587672	0	0.898907	0.860562	0.859459	0.00126052	0.00815147	0.00874061	0.0109095	Higher G4										0	4.82935e-05	2.55735e-06
Agathobaculum unknown_species	0.591575	0	0.76776	0.765198	0.790991	0.000272636	0.00278579	0.00349529	0.00385705	Higher G4										0	1.65588e-09	0.0112736
Bacteroides cellulosilyticus	0.265714	0	0	0.302052	0.396396	0.00309209	0.00329526	0.00340957	0.00586982	Higher G4										0.05532	0.375278	0.119957
