# Supplementary material for: Taxonomic and metabolic development of the human gut microbiome across life stages: a worldwide metagenomic investigation
Source: mSystems. 2024 Mar 5;9(4):e01294-23. doi: 10.1128/msystems.01294-23 (PMC11019788; doi:10.1128/msystems.01294-23)
Supplement: Table S6 — Multivariate analysis through MaAslin2 software based on bacterial species, age groups, and geographical origin. [file msystems.01294-23-s0008.xlsx]

## Sheet: Sheet1
Table S6: Multivariate analysis through MaAslin2 software based on bacterial species, age groups and geographical origin.
	G1NorthAmerica	G2NorthAmerica	G3NorthAmerica	G4NorthAmerica		G1SouthAmerica	G2SouthAmerica	G3SouthAmerica		G1Africa	G2Africa	G3Africa	G4Africa		G1Asia	G2Asia	G3Asia	G4Asia		G1Ocean	G2Ocean	G3Ocean	G4Ocean
Alistipes megaguti	-	-	-0.196009	-		-	-	-		-	0.112237	-0.12914	-		-	-	-0.210366	-		-	-	-0.155738	-
Mycoplasma unknown_species	-0.0362087	-	-	-		-	-	0.640886		-	-	0.0502518	-		-	-	-	-		-0.0362087	-	-	-
Slackia unknown_species	-	-	-	-		-	-	0.568958		-	0.516635	0.162831	-		-	-	-	-0.301478		-	-	-	-
Staphylococcus unknown_species	-	-	-	0.0583663		-	0.125	0.351926		-	-	-	-		-	-	-	-		-0.0963782	-	0.0487237	-
Alistipes indistinctus	-	-	-	-		-	-	-		-	-	-0.181136	-		-	-	-0.262472	-		-	-	-	-
Anaerostipes caccae	0.757585	-	0.0848141	-		-	-	-		-	-	-	-		-	-	-	-		0.978709	-	-	-
Anaerotignum unknown_species	-	-	-	-		-	-	0.661309		-	-	-	-		-	-	-0.0872361	-		-	-	0.356159	0.825616
Bacteroides mediterraneensis	-0.062007	-	-0.217815	-		-	-	-		-	-	-0.258956	-		-	-	-0.162009	-		-0.0831735	-	-0.215212	-
Barnesiella unknown_species	-	-0.392657	-0.330309	-		-	-	-		-	-	-0.266992	-		-	-0.490433	-0.568937	-		-0.0449165	-	-0.616629	-0.270224
Methanosarcina mazei	-0.319351	-	-	-		-	-	-		-0.319351	-	0.195064	0.832399		-	-	-0.0881477	-		-0.319351	0.125	0.295641	-
Mitsuokella multacida	-	-	-	-		-	-	-		0.054651	0.254579	0.167141	-		-	-	0.169783	-		-	-	-	-
Chitinophaga unknown_species	-	-	-	-		-	-	-		-	-	0.011024	-		-	-	-	-		-	-	-	-
Muribaculum unknown_species	-	-0.34252	-	-		0.270476	-	-		-	-	0.203312	0.244097		-	-	-0.235561	-		-	-	-	-
Paramuribaculum unknown_species	-	-0.308746	-	-		-	-	-		-	-	0.118344	-		-	-	-0.204521	-		-	-	-	-
Parolsenella catena	-	-	-	-		-	-	-		0.143529	0.126148	-	-		-	-	-	-		-	-	-	-
Bacillus unknown_species	-	-	-	0.32835		1.3182	0.511083	1.46702		-	-	0.463261	0.546213		-	-	-	-		0.140453	-	-	-
Bacteroides togonis	-0.0552971	-	-	-		-	-	-		-0.108773	-	-0.246602	-		-	-	-0.231752	-		-0.0985252	-	-0.260481	-
Blautia luti	-	-	-	-		-	0.727257	-		-	-	-	-		-	-	0.49581	-0.292372		0.276595	-	-	-0.462412
Eubacterium coprostanoligenes	-	-	-	-		1.33841	-	0.804974		-	-	0.207639	0.206193		-	-	-	-		-	-	-	-
Helicobacter unknown_species	-	-	0.234987	-		0.212937	-	-		0.0138614	0.533256	0.0669604	0.173407		-	-	-	-		-	-	-	-
Klebsiella unknown_species	0.472412	-	-	-		-	-	-		-	-	-	-		1.6193	0.251801	0.042761	-		-	-	-	-
Lactobacillus salivarius	0.05357	-	-	-		-	-	-		0.131781	-	-	-		-	0.0624242	0.1201	-		-	-	-	-
Coprobacillus cateniformis	0.245017	-	-	-		-	-	-		-	-	-	-		-	-	-	-		0.207081	-	-	-
Selenomonas unknown_species	-	-	-	-		0.647024	0.498585	1.15598		0.161625	-	0.321029	-		-	-	-0.0549911	-		-	-	-	-
Senegalimassilia anaerobia	-	-	-	-		-	0.835541	-		0.29488	-	-	-		-	-	0.0676011	-0.21905		0.0824493	-	-	-
Veillonella rogosae	-	-	-	-		-	-	-		-	-	-	0.16858		-	0.150089	-	-		-0.207406	-	-	-
Alistipes dispar	-	-	-0.370036	-		-	-	-		-	-	-0.532999	-		-	-	-0.470352	-0.250948		-	-	-0.453279	-0.309815
Bifidobacterium animalis	-	-	-	-		-	-	-		-	-	-	-		-	-	-	-0.20766		0.311363	-	-	-
Dialister succinatiphilus	-	-	-	-		-	-	-		-	-	-	-		0.096479	0.163878	0.107244	-		-	-	-	-
Eisenbergiella tayi	0.226222	-	-	-		-	-	1.34742		-0.458322	-	-0.567853	-		-	-0.71175	-0.469152	-0.353129		-	-	0.596102	1.52391
Fusobacterium unknown_species	-	-	-	-		0.875981	-	0.826334		-	-	-	-		-	-	0.362425	0.329924		-	-	-	0.442858
Lacrimispora unknown_species	0.403815	-	-	0.680085		-	-	-		-	-	0.303132	0.925033		-	-	0.543107	0.309563		-	-	0.645228	1.02237
Methanobrevibacter unknown_species	-	-	-	-		0.756623	1.30238	2.41998		-	0.321473	-	-		-	-	-	-0.171343		-	-	-	-
Corallococcus unknown_species	-0.0993382	-	0.141963	-		-	-	-		-0.106846	-	-	-		-	-	-	-		-0.106846	-	0.0463281	0.0204082
Methanosarcina unknown_species	-0.828783	-	0.211012	-		-	-	-		-0.828783	-	0.723403	1.25907		-0.828783	-	-0.132046	-		-0.828783	0.628787	0.818829	0.4169
Parabacteroides goldsteinii	-	-	-	-		-	-	-		-	-	-0.261033	-		-	-	-0.241156	0.339919		-0.130361	-	-	-
Parabacteroides johnsonii	-	-	-	-		-	-	-		-	-	-0.361029	-		-	-	-0.337167	-		-0.0887109	-	-0.455259	-
Slackia isoflavoniconvertens	-	-	-	-		-	-	-		-	-	-	-0.480191		-	-	-0.105488	-0.441068		-	-	-	-
Staphylococcus epidermidis	-	-	-	-		-	-	-		-0.414205	-	-	-		-	-	-	-		-0.41389	-	-	-
Streptococcus vestibularis	0.175742	-	-	-		-	-	-		0.670828	-	-	-		0.581114	-	0.0550283	-		-	-	-	-
Alistipes senegalensis	-	-	-0.362629	-		-	-	-0.76863		-	0.540227	-0.327337	-0.492485		-	-	-0.670515	-0.28435		-0.0658676	-	-0.76863	-0.399151
Anaerobiospirillum unknown_species	-	-	-	-		0.816493	-	-		0.0358001	-	1.15587	1.07897		-	-	-	-		-	-	-	-
Bifidobacterium angulatum	-	-	-	-		-	-	-		0.189084	-	-	-		-	-	0.0556969	-		-	-	-	-
Paraprevotella xylaniphila	-	-0.542016	-	-		-	-	-		-	-0.724503	-0.343664	-		-	-	-0.33177	-		-0.0522485	-	-	-
Ruminococcus champanellensis	-	-	-	-		-	-	1.03812		0.00769231	0.502377	0.513218	-		-	-	-0.0987134	-		-	-	-	-
Sutterella unknown_species	0.144972	-	-	-		-	-	-		-	-	-	-		-	-	-0.141078	-		-0.231129	-	-	0.622886
Coprobacter fastidiosus	-0.0747409	-0.787346	-	-		-	-0.972476	-		-	-0.972476	-0.487935	-		-	-0.972476	-0.332321	-		-0.127027	-0.740656	-0.436225	-
Enterobacter roggenkampii	0.447276	-	-	-		-	-	-		0.552116	-	0.10151	0.716615		1.42212	-	0.152411	-		-	-	-	-
Faecalibacillus faecis	-0.0827483	-	-	-		1.44084	1.31419	-		-	-	-	-		-	-	0.222116	-		-0.0783166	-	-	-
Intestinimonas butyriciproducens	-	-	-0.357448	-		-	-	0.753181		-0.197379	-	-	-		-	-	-0.476452	-0.490553		-0.20657	-	-	-
Prevotella marseillensis	-0.0498555	-	-0.403626	0.485453		-	-	-		-	-	-0.565777	-		-	-	-0.489735	-		-	-	-0.545356	-
Butyricimonas virosa	-	-	-0.539399	-		-	-	-0.97446		-	-	-0.663669	-0.607966		-	-0.494413	-0.647462	-		-0.12588	-	-0.541165	-
Klebsiella variicola	0.499038	-	-	-		-	-	1.09882		0.531507	-	0.248391	0.971825		1.32162	0.375492	0.297005	-		-	-	-	-
Brachyspira aalborgi	-	-	-	-		2.02072	2.3769	1.06996		-	0.610186	-	0.277834		-	-	-0.0542167	-		-	-	-	0.123792
Escherichia unknown_species	0.335871	-	0.362396	-		-	-	-		-	-	-	-		2.65588	1.30175	0.106804	-		-	-	-	-
Intestinibacter bartlettii	0.629134	0.431931	-	-		-	-	-		-0.373584	-	-	-		-	-	0.372895	0.400828		0.340057	-	-	-
Mitsuokella jalaludinii	-	-	-	-		-	-	-		0.140844	-	0.19572	-		-	-	-0.0815072	-		-	-	-	-
Porphyromonas unknown_species	-	-	-0.181416	-		0.379443	-	-		0.0600769	0.70887	0.610405	0.820998		-	-	-0.164991	-		-	-	-	-
Asaccharobacter celatus	0.0585994	0.621444	-	-		-	-	-		-	-	-0.35839	-0.729049		-	-	0.338117	-		0.0695805	-	-	-0.770216
Bacteroides salyersiae	-	-	-	-		-	-	-		-	-	-0.275113	-		-	-	-0.131366	-		-	-	-	-
Evtepia gabavorous	0.263256	1.06366	0.435497	-		-	-	-		-	-	-0.21839	-0.671058		-	-	0.391317	-		-	-	-	-0.429415
Haemophilus unknown_species	-0.697176	-	-	-		-	-	-		-0.739389	-	0.178811	0.478966		-0.948708	0.316402	-	0.149516		-0.748408	-	-	-
Hungatella effluvii	0.488194	-	-	-		-	-	-		-0.48986	-	-	-		1.51371	1.30201	0.105278	0.418072		-	-	-	0.433348
Klebsiella michiganensis	0.765292	-	-	-		-	-	-		-	-	-	-		-	-	0.0544821	-		-	-	-	-
Dielma unknown_species	-	-0.0263158	-	0.025641		-	-	-		-	-	-	-		-	-	-	-		-	-	0.0172414	-
Paenibacillus unknown_species	0.0788005	-	-0.444455	-		1.19128	0.996611	2.10349		-	-	0.574406	-		-	-0.72183	-0.465083	-0.706513		-	-	-	0.572283
Pseudoruminococcus unknown_species	-	0.488504	-	-		1.13472	-	1.59462		-	-	0.285048	-		-	-	0.134737	-		-	-	-	-
Romboutsia timonensis	-	0.617273	-	-		-	-	-		-	-	-	-		-	-	0.985649	0.449727		0.170615	-	-	-
Alistipes ihumii	-	-	-0.326228	-		-	-	-		-	-0.935579	-0.604037	-0.476726		-	-0.935579	-0.521721	-		-0.0759655	-	-0.293768	-
Treponema succinifaciens	-	-	-	-		1.14883	2.73217	4.28578		0.0285238	-	0.591796	2.08653		-	-	-	-		-	-	-	-
Duodenibacillus massiliensis	-	-	-	-		-	-	-		-	0.664502	0.801953	0.312362		-	-	-0.200575	-		-0.121479	-	-	-
Lactobacillus unknown_species	-	-	-	-		1.37782	0.720898	2.02419		0.183853	-	0.488074	0.774007		-	-	-	-		-0.114711	-	-	-
Olsenella unknown_species	-	-	-	-		-	1.37008	1.15484		0.413435	-	0.215888	-		0.338935	-	-0.17738	-0.489694		-	-	0.352792	0.450381
Parasutterella unknown_species	-	-	-	-		-	-	-		-	-	-0.547018	-		-	-	-0.196823	0.284145		-0.110334	-	-	-
Treponema unknown_species	-	-	-	-		0.862971	3.74104	4.24598		0.0244099	0.509615	0.869959	1.66371		-	-	-	-		-	-	-	-
Fournierella unknown_species	0.0684548	-	-	-		-	-	-		0.115894	-	-0.184091	-		-	-	-0.431292	-0.813612		-	1.42217	0.51164	-
Veillonella atypica	0.480995	-	-	-		-	-	-		0.678383	-	-	-		0.887794	1.06699	-	0.267782		-	-	-	-
Acidaminococcus intestini	0.0762465	-	-	-		-	-	-		-	-	-0.502134	-		-	-	-0.4348	-		-	-	0.937988	0.63292
Duncaniella unknown_species	-0.0479685	-0.625715	-0.274554	-		0.617521	-	0.934128		0.105438	1.02068	1.05423	0.780218		-	-0.546196	-0.405024	-		-0.0680053	-	-	-
Enterococcus faecalis	0.458999	-	-	-		-	-	-		-	-	-	-		-	-	-	-		-0.453005	-	-	-
Faecalimonas umbilicata	0.313135	-0.478798	0.384038	-		-	-	-		-	-	-	-		-	-	0.399813	-		0.403777	-	-	-
Phocaeicola coprophilus	-	-0.428953	-	-		-	-	-		-0.193887	-	-0.523171	-		-	-0.385057	-0.184327	0.512181		-0.184678	-	-0.468695	-
Bacteroides clarus	-0.117618	-0.38371	-	-		-	-	-		-0.177051	-	-0.488899	-		-	-0.521298	-0.543379	-		-0.14018	-	-0.597913	-
Bifidobacterium breve	-	-	-	-		-	-	-		1.72299	-	-	-		-	2.62439	-	-		1.44724	-	-	-
Campylobacter unknown_species	-0.0681386	-	0.253556	-		1.44241	-	0.408505		-	0.693774	0.317664	0.616892		-	-	-0.0599679	-		-0.0779298	-	-	-
Ellagibacter unknown_species	-	-	-	-		-	-	-		-	0.0769231	-	-		-	-	-0.0149474	-0.102093		-	-	-	-
Clostridium innocuum	1.14999	-	-	-		-	-	-		-	-	-	-		-	0.835908	0.240878	0.286802		1.14544	-	-	-
Hungatella unknown_species	0.725682	-	-	1.01318		-	-	-		-0.318434	-	-	0.585951		1.11899	-	0.397264	-		-	1.11844	0.80016	1.30522
Prevotella lascolaii	-	-	-0.376925	-		0.910004	-	-		-	0.968628	0.549089	-		-	-	-	-		-0.156914	-	-	-
Prevotella rara	-	-	-0.575447	0.539801		1.44909	-	-		0.161346	0.968325	0.36019	-		-	-	-0.351928	-		-	-	-0.473289	-
Eggerthella lenta	0.543118	-	-	-1.09685		-	-	-		-	-	-0.176998	-1.20932		-	-	0.379522	-0.579678		1.22976	-	-	-1.15889
Erysipelatoclostridium ramosum	0.712095	-	-	-		-	-	-		-	-	-	-		-	1.35233	0.208486	-		0.993958	-	-	-
Haemophilus parainfluenzae	-0.547439	-	-	-		-	-	-		-0.691201	-	-	0.447391		-1.07172	0.570225	0.0987052	0.285325		-0.653045	-	-	-
Lactobacillus ruminis	-	-	-	-		-	0.680428	1.0823		0.402214	1.06124	0.243191	-		-	-	0.397641	-		-	-	-	-
Megasphaera unknown_species	0.371397	-	-	-		-	-	-		0.506364	-	0.367149	-		-	-	0.258996	0.406945		-	-	0.644427	0.34462
Ruthenibacterium unknown_species	0.139257	-	-0.267741	-		0.599372	1.03307	-		-	-	-	-		0.231783	-	-0.582661	-0.968153		-	1.05876	0.69364	0.691097
Enterocloster asparagiformis	0.165385	-	-	-		-	-	-		-	-	-0.132427	-		0.386156	-	-0.107205	-		-	-	-	0.325077
Veillonella unknown_species	0.778819	-	-	-		-	-	-		1.16967	-	0.106635	0.447352		1.85325	2.06853	0.080416	0.231217		-0.251818	-	-	-
Prevotella pectinovora	-	-	-	-		3.47212	2.54344	2.78864		0.284988	2.13495	1.92222	2.61769		-	-	-	-		-	-	-	-
Blautia faecicola	0.0944437	1.13786	-	-		0.771787	-	-		-	-	-0.275928	-0.550903		-	-	0.753483	-0.287225		-	-	-	-
Enterocloster bolteae	0.644427	-	-	-		-	-	-		-0.571274	-	-0.258081	-		-	-	-	0.573169		0.395827	-	-	0.956986
Eubacterium ramulus	0.118681	-	-	-		-	-	-		-	-	-0.355003	-0.606261		-	-	0.232119	-0.47867		-	-	0.873729	-
Megamonas funiformis	0.225999	-	-	-		-	-	-		0.258314	-	-	-		0.945706	-	1.39841	0.766846		-	-	0.796717	-
Bacteroides finegoldii	-	-	-0.399258	-		-	-	-		-	-	-0.653131	-		-	-	-0.25325	0.368736		-0.166572	-	0.579877	-
Lachnoclostridium unknown_species	0.431477	-	-	0.634843		-	-	-		-0.260759	-	-	-		0.538383	-	0.363632	-		0.166011	-	0.594031	0.94758
Succinivibrio unknown_species	-	-	-	-		1.50676	0.628584	1.58098		0.209547	0.649065	2.66249	2.7582		-	-	-	-		-	-	-	-
Catenibacterium unknown_species	-	-	-	-		1.1428	2.77729	1.54539		0.303655	-	0.598389	0.93443		-	-	0.193849	-		-	-	-	-
Alistipes timonensis	-	-	-	-		-	-	-		-	-	-	-		-	-	-0.0339651	-		-	-	-	-
Evtepia unknown_species	-	-	-	-		-	1.51366	1.29479		0.167639	-	0.342665	-		-	-	-0.171396	-0.773337		-	-	-	-
Paraprevotella clara	-	-0.996914	-	-		-	-1.39189	-		-	-1.39189	-0.523885	-		-	-1.1069	-0.40466	-		-0.112816	-	-	-
Pseudoruminococcus massiliensis	-0.113097	-	-	-		-	-	1.16482		-0.176007	-	-	-		-	-	-	-		-0.160707	-	-	-
Veillonella parvula	-	-	-	-		-	-	-		-	-	-	0.502668		1.42384	2.59237	0.126033	0.334924		-0.580987	-	-	-
Anaerotignum faecicola	-	-0.931256	-	-		-	-1.09607	-		-	-	-	-		-	-1.00685	-	-		-	-	0.598326	1.18386
Klebsiella pneumoniae	1.00714	-	-	-		-	0.99314	1.27134		1.41774	-	0.293798	0.756611		4.3195	1.2758	0.60183	0.417435		-0.363425	-	-	-
Mediterraneibacter unknown_species	0.215919	-	0.52717	-		0.887373	-	-		-	-	0.247503	-		-	-	0.665639	-		-	-	-	0.519547
Phascolarctobacterium unknown_species	-	-	-	-		1.37847	1.51963	2.38699		-	1.53406	0.968731	2.08145		0.195958	-	0.164697	-		-0.0597152	1.79935	0.939777	1.6274
Bacteroides faecis	-	-	-	-		-	-	-		-	-	-	-		-	-1.76226	-0.482657	-		-0.488498	-	-	-
Bacteroides intestinalis	-	-	-0.589922	-		-	-	-		-0.17056	-	-0.604037	-0.814326		-	-	-0.450937	-		-0.110967	-	-0.849612	-
Bifidobacterium catenulatum	-	-	-	-0.555804		-	-	-		0.572933	-	-0.228056	-0.607798		-	-0.646754	-0.130817	-0.536185		0.550707	-	-	-
Phocaeicola coprocola	-0.123417	-	-	-		-	-	-		-0.284972	-	-1.01375	-		-	-	-	0.777653		-0.260426	-	-0.741414	-
Streptococcus thermophilus	0.328964	-	-	-		-	-	-		0.318098	-	-0.468684	-0.653039		-	-	-0.205521	-0.589229		0.719201	-	-	-0.653039
Phocaeicola plebeius	-0.157264	-	-	-		-	-	-		-0.207875	-	-0.853244	-		-	1.1136	0.488633	1.45951		-0.209377	-	-0.819351	-
Ruminococcus callidus	0.170896	-	-	-		-	-	-		-	-	0.235415	-		-	-	0.470197	0.462415		-	-	-	-
Streptococcus unknown_species	0.329098	-	-	-		-	-	-		2.25529	-	0.216809	-		-	1.4362	0.553416	-		0.401934	-	-	-
Anaerotruncus unknown_species	0.119594	-	-0.352178	-		0.384864	-	2.16033		0.102585	-	-	-		-	-	-0.909508	-0.910686		-	1.07359	0.42266	0.944616
Eubacterium ventriosum	-	-	-	-		-	-0.870574	-		-0.141747	-0.870574	-0.638722	-0.796009		-	-0.80642	0.64005	0.530833		-0.124964	-	-	-
Prevotellamassilia timonensis	-	-	-	-		2.68517	3.2494	-		0.537368	1.79431	2.52153	3.12628		0.426184	-	0.408003	0.290302		-	-	-	0.45798
Prevotellamassilia unknown_species	-	-	-	-		2.49197	3.31466	1.27035		0.443934	2.15151	2.86845	2.81361		-	-	0.274321	-		-	-	0.51613	-
Halococcus unknown_species	-	-	0.283385	-		-	-	-		-	-	-	-		-	-	-	-		-	-	-	-
Akkermansia unknown_species	0.248778	-	0.324731	-		-	-	-		-	-	-0.362855	-0.778376		-	-	-0.30364	-		-	-	-	-
Anaerobutyricum unknown_species	0.199367	1.09571	-	-		-	-	-		-	-	0.417229	-		-	-	1.29008	-		-	-	-	-
Bilophila wadsworthia	0.219107	-	-	-		-	-1.71401	-1.82455		-	-1.34943	-1.48978	-1.01097		0.711774	-1.33679	-0.558531	-		-0.353306	-	-	1.30962
Butyricicoccus unknown_species	0.0427529	-	-0.423195	-		0.577571	1.12883	1.25329		0.198573	0.953127	-	-		-	-	-0.702631	-0.905576		-	-	-	0.693856
Faecalibacillus intestinalis	-	-	-	-		1.7785	-	-		-0.305415	-	-0.38184	-0.810292		0.506644	-1.15144	1.76615	1.09529		-	-	-	-
Alistipes communis	-	-	-0.967652	-		-	-1.71129	-2.11119		-0.152098	-	-1.62636	-1.57469		-	-1.50785	-1.67045	-0.513211		-0.161511	-	-1.15613	-0.861373
Catenibacterium mitsuokai	-	-	-	-		3.17376	5.20524	3.97376		0.413477	-	0.851799	1.50518		-	-	0.260738	-		-	-	-	0.581547
Methanobrevibacter smithii	-	-	-	-		1.04142	2.91118	3.6443		-	-	-	-		-	-	-	-0.438288		-	-	-	-0.682933
Prevotella stercorea	-	-	-	-		2.98482	4.11024	2.10457		0.423924	2.25209	3.02126	3.08126		0.34371	-	0.768158	0.888867		-	-	-	0.890172
Ruminococcus gnavus	0.918026	-	0.978517	-		-	-	-		-	-	-	-		-	2.77086	1.00941	0.777312		1.2974	-	-	-
Hespellia stercorisuis	-	-	-	-		-	-	-		-	-	-	-		-	-	-	-		0.0028169	-	-	-
Ruthenibacterium lactatiformans	0.346511	-	-	-		-	-	-1.00181		-	-	-0.815457	-1.85458		-	-	-0.50064	-0.464162		-	-	1.23857	0.724612
Holdemanella unknown_species	-	-	-	-		2.28886	3.09295	2.12911		0.311296	0.634971	0.776102	0.632648		-	-	0.531272	-		-	-	0.53972	0.453856
Parasutterella excrementihominis	-	-	-	-		-	-	-		-0.480421	-	-1.02582	-0.621537		-	-0.944843	-0.402609	0.381037		-0.372477	-	-	-
Bacteroides cellulosilyticus	-0.25996	-2.3063	-	1.40623		-	-3.26482	-1.87968		-0.608793	-2.87343	-1.21375	-1.39467		-	-3.04017	-1.026	-		-0.448469	-2.54382	-0.931687	-
Dialister invisus	-0.237172	-	-	-		-	-2.2946	-1.56056		-0.651599	-1.88403	-1.38467	-0.833924		-	-1.79278	-1.21516	-0.593629		-0.493801	-	-0.569703	-
Sutterella wadsworthensis	-	-	-0.424069	-		-	-	-1.49941		-0.476525	-	-1.07102	-		-0.737017	-	-1.07107	-0.486307		-0.548623	-	-1.02323	-
Alistipes finegoldii	-	-	-	0.79849		-	-2.76679	-1.66333		-0.635909	-2.03892	-1.0934	-0.99733		-0.806732	-2.56001	-1.28954	-		-0.619463	-	-	-
Butyrivibrio crossotus	-	-0.355906	-	-		2.63766	-	2.36239		-	0.56424	1.01746	1.11906		-	-	-0.205179	-		-	-	-	0.632871
Butyrivibrio unknown_species	-0.169613	-	-	0.578332		2.12432	-	1.88424		-0.173429	-	1.05531	1.67377		-	-	0.221198	-		-0.265017	1.16729	0.592373	0.802624
Anaerostipes unknown_species	0.383576	0.992007	-	-		-	-	-		-	-	0.314217	-		-	-	1.05284	-		0.679506	-	-	-
Dysosmobacter welbionis	-	-	-0.798445	-		-	-2.07976	-1.25691		-0.679111	-1.8122	-2.05413	-1.54047		-	-1.86741	-1.78128	-0.710083		-0.527467	-	-	0.664173
Holdemanella biformis	-	-	-	-		2.32873	3.23155	1.81151		0.327383	-	0.923316	-		-	-	0.92439	-		-	1.14978	0.906304	1.03864
Phascolarctobacterium succinatutens	-	-	-	-		1.72873	1.5523	1.69113		-	1.95714	1.08242	2.29312		-	-	0.343485	-		-	1.04488	0.787461	1.96021
Ruminococcus lactaris	-0.213945	-	-	-		-	-	-		-0.486676	-	-0.475231	-		-	-	0.32646	-		-0.257611	-	-	-
Streptococcus salivarius	0.499865	0.685568	-	-		1.87371	-	-		1.7064	-	-	-		0.887407	-	1.11947	-		1.16907	-	-	-
Pseudoflavonifractor unknown_species	0.148983	-	-0.593624	-		0.644226	-	1.3186		0.139249	-	-	-		-	-0.900127	-1.2767	-1.14165		-0.0804174	1.33431	0.489496	1.05573
Phascolarctobacterium faecium	0.109162	-	0.603337	-		-	-1.64554	-		-	-	-0.788395	-		-	-1.19533	0.505622	1.23036		-	-	1.03742	0.931245
Bacteroides ovatus	-0.524688	-	0.467774	1.33742		-	-3.1534	-2.2765		-1.39922	-1.65034	-1.04314	-		-1.14932	-2.04254	-1.04858	1.05107		-1.2041	-	-0.827463	-
Coprococcus eutactus	-	-	-	-		1.16636	-	-		-	-	0.679888	-		-	-1.25891	0.206937	-		-0.127343	-	-	-
Bifidobacterium bifidum	-	1.12304	-	-0.644301		-	-	-		-	-	-0.275915	-0.718301		-	-	-	-0.517662		0.527255	-	-	-
Intestinibacter unknown_species	0.0539599	-	-	-		-	-	-		-	-	-	-		-	-	0.0818451	-		0.0522729	-	-	-
Dialister unknown_species	-0.151419	-0.61198	-	-		1.15222	-	-		0.260465	-	0.851451	0.68675		-	-	-0.228166	-		-0.225845	-	-	-
Barnesiella intestinihominis	-0.21487	-1.63273	-1.48634	-		-	-3.37805	-3.07141		-0.428598	-2.40834	-2.60343	-1.69813		-	-2.97277	-2.42266	-1.01754		-0.476007	-	-1.18951	-
Phocaeicola massiliensis	-	-	-	-		-	-	-2.34949		-0.75047	-	-1.90742	-1.32041		-	-	-0.875809	0.797701		-0.543536	-	-	1.05908
Alistipes shahii	-	-1.1435	-0.716134	-		-	-3.81776	-2.6927		-0.286825	-2.32345	-1.5215	-1.67322		-	-3.32121	-1.83848	-		-0.30647	-	-1.00518	-
Bacteroides caccae	-	-	-	-		-	-4.48111	-2.7825		-1.10487	-3.53716	-1.97014	-1.46154		-	-3.95915	-1.40874	0.609507		-0.863891	-	-	-
Bacteroides stercoris	-	-	0.819779	1.02447		-	-	-2.7235		-1.14138	-	-2.02724	-1.52616		-	-	-0.41376	1.82641		-0.836226	-	-	1.58224
Bifidobacterium pseudocatenulatum	0.393874	-	-	-0.983213		-	-	-		1.16374	-	-	-		-	-	1.30831	-		0.94912	-	-	-
Collinsella unknown_species	0.422415	0.877179	-	-		1.51061	3.06993	2.38422		1.54939	1.79888	1.05903	-		-	-	-	-0.812398		1.04312	-	-	-
Eubacterium siraeum	0.117623	-	-0.498025	-		-	-2.01423	-1.54843		-	-	-0.407014	-		-	-1.56164	-0.974984	-0.602479		-0.20257	-	-	0.916926
Akkermansia muciniphila	-0.378	-1.1731	-0.939477	-		-	-2.68532	-1.63032		-0.708487	-2.25447	-1.47784	-2.47872		-	-2.1325	-1.43682	-2.00999		-	-	-	-
Intestinimonas timonensis	-	-	-	-		-	-	-		-	-	-0.0516004	-		-	-	-0.10433	-		-	-	-	0.318156
Alistipes onderdonkii	-	-1.07191	-0.845872	-		-	-4.37061	-2.86302		-0.885833	-3.3926	-2.26272	-2.48311		-0.917228	-3.67348	-2.03419	-		-0.706304	-	-0.645124	-
Oscillibacter unknown_species	0.0806639	-	-0.654374	-		0.922384	-	1.73655		0.23617	-	0.324659	-		-	-1.22844	-1.11954	-0.946865		-	1.4652	0.623459	1.21878
Roseburia hominis	-	-	-	1.54769		-	-1.54735	-		-0.425324	-	-	-		-	-	-	-		-0.330626	-	0.57717	0.73762
Bifidobacterium unknown_species	0.757857	0.649655	-0.287588	-0.827933		-	-	1.01918		1.53886	-	-	-		-	1.8023	-0.216012	-0.947696		1.17751	-	-	-
Enterocloster unknown_species	0.863966	-	-	0.623614		-	-	-		-0.438002	-	-	-		-	-0.597478	-	-		-	-	0.562511	1.11066
Parabacteroides merdae	-	-	-	-		-	-2.90934	-3.19887		-	-	-2.30898	-1.83505		-	-2.25591	-1.7789	-		-0.631258	-	-	1.28367
Parabacteroides unknown_species	-	-	-	0.712752		1.66257	-	-		-	1.10759	1.15713	1.94893		-	-	-1.08652	0.665726		-0.79974	-	-	0.676978
Subdoligranulum unknown_species	0.104958	0.672021	-0.428025	-		2.09892	-	-		-	-	-0.639873	-1.1465		0.460959	-	-0.297014	-1.27784		-	2.54776	1.09118	-
Alistipes putredinis	-	-	-1.2509	-		-	-4.81548	-4.0846		-0.640818	-3.81221	-3.31289	-2.49892		-	-3.92034	-2.43284	-		-0.430667	-	-0.797978	-
Dorea formicigenerans	0.249778	0.636616	0.441637	-		1.75911	-	-		-	-	-	-		-	-1.01941	1.39835	-		0.204507	-	0.805581	-
Kineothrix unknown_species	-	-	-	0.500277		-	-	-		-	-	0.402958	0.93293		-	-	-0.167155	-		-0.100948	0.603743	-	0.709511
Dysosmobacter unknown_species	0.140553	-	-0.687308	0.835165		1.28445	-	-		0.201355	1.25486	-	-		-	-1.13597	-1.47637	-1.03666		-0.178568	1.93321	-	1.10012
Ruminococcus bicirculans	-	-	-	-		-	-2.86609	-		-0.684332	-1.84999	-1.20668	-1.3176		-	-2.72905	-0.417788	-		-0.425353	-	-	-
Bacteroides xylanisolvens	-0.53831	-0.943366	-	-		-	-4.43577	-3.74545		-1.5984	-2.91042	-2.50621	-1.53209		-	-3.01484	-2.02728	0.700498		-1.04694	-2.44991	-1.23767	-
Coprococcus comes	-	0.936864	-	-		1.48601	-	-		-0.340706	-	-0.865143	-1.12627		-	-1.15645	0.387078	-0.716633		-	-	0.559407	-
Alistipes unknown_species	-	-	-0.818907	0.787952		1.42867	-	-		-	-	-	-		-	-1.79754	-2.29157	-0.459899		-0.433024	-	-1.12026	-
Anaerobutyricum hallii	-	2.00336	-	-		-	-	-		-0.558488	-	-0.618837	-		-0.779185	-1.06937	1.64445	-		-	-	-	-
Bacteroides fragilis	-1.3189	-	0.710373	-		-	-2.6124	-		-1.40111	-	-	-		-	-	-0.302546	-		-0.93775	-	-	-
Agathobaculum unknown_species	0.187928	-	-	-		2.47322	1.87235	1.72443		0.189163	1.30206	0.234174	-		0.396067	-0.868745	-	-0.529159		-	1.41485	0.755165	0.997924
Blautia obeum	0.173481	1.18013	-	-		1.42365	-	-		-0.381789	-	-0.755337	-1.23346		-	-1.67836	1.34104	-		0.337304	-	0.532928	-0.600502
Flavonifractor unknown_species	0.371855	-	-0.715974	-		1.67122	-	1.22389		-	-	-0.339972	-		0.574705	-	-1.49415	-1.1979		-0.276335	-	0.552679	0.992836
Luteococcus unknown_species	-	-	0.0117647	-		-	-	-		-	-	-	-		-	0.150755	-	-		-	-	-	-
Eisenbergiella unknown_species	-	-	-0.528065	-		1.98253	-	1.06806		-0.579518	-	0.243803	0.754544		-	-1.4991	-0.378951	-0.585318		-	-	-	1.03571
Intestinimonas unknown_species	0.229593	-	-0.802077	-		1.89569	-	1.51382		-	-	-	-		-	-1.07302	-1.45094	-1.31568		-0.200109	1.60925	0.484096	1.11026
Flavonifractor plautii	0.4391	-	-	0.646682		-	-	-		-1.5562	-2.12597	-1.94508	-1.36241		-	-	-1.39348	-0.409347		-0.448273	-	0.725946	1.40361
Lachnospira unknown_species	-0.484778	-	-	1.08084		1.67032	-	-		-0.907379	-	-	0.876858		-	-0.938021	0.767858	1.23676		-0.916172	-	-	0.849311
Dorea longicatena	-	-	-	-		1.7543	-	-		-	-1.25061	-	-		-	-2.18308	0.62734	-0.809887		-	-	-	-
Lachnospira eligens	-0.464252	-	-0.834091	-		2.651	-	-		-0.89953	-	-0.38146	1.23283		-	-1.40376	-	0.788365		-0.837061	-	-	-
Prevotella copri	0.314716	-	-	-		6.95176	4.64247	-		1.2373	4.62161	4.47181	5.43173		-	-	1.19534	1.62822		-0.358458	-	1.5023	1.67615
Bacteroides thetaiotaomicron	-0.428155	-	-	-		-	-3.26647	-3.56185		-1.33684	-1.7997	-1.01962	-		-	-1.69014	-1.38953	1.37275		-1.17074	-	-	1.50105
Bifidobacterium longum	-	1.54722	-	-1.4945		-4.00717	-	-		1.9651	-	-0.960009	-2.59101		-	1.57073	-	-1.33089		1.41312	-	-	-1.08461
Agathobaculum butyriciproducens	0.142752	-	-	-		1.23278	-	-		-	-	-0.553701	-		-	-1.50845	0.355411	-		-	-	0.720839	0.635575
Massilistercora unknown_species	-	-	-	-		-	-	-		-	-	-	-		-	-	-	-0.0969824		-	-	-	-
Escherichia coli	-	-1.12226	-	-1.71618		-3.36564	-	-		1.84252	-	1.37952	1.63446		4.9962	3.17926	1.87074	-		-	-	-	-
Phocaeicola vulgatus	-0.583438	-	-	1.61716		-2.74293	-5.07932	-4.49963		-2.2205	-3.31141	-3.10144	-2.43217		-	-2.71223	-1.44612	1.28742		-1.86853	-	-	1.23454
Phocaeicola dorei	-1.02385	-	-	1.92527		-2.86227	-4.53999	-4.46587		-2.69136	-2.92599	-3.15563	-2.26843		-	-2.30381	-2.22713	-		-1.65545	-	-1.46865	-
Roseburia inulinivorans	-0.486185	-	-	1.041		-	-	-2.47794		-1.01637	-	-	1.09138		-	-1.80599	0.737671	0.807512		-0.897986	1.77732	1.15882	-
Ruminococcus faecis	0.617305	0.898395	0.683253	-		3.30547	2.14143	-		-	-	0.675808	-		-	-1.19795	1.91318	-		-	-	0.903614	-
Anaerostipes hadrus	-0.688551	1.41516	0.835885	-		-	-	-		-1.80267	-	-1.12611	-1.69664		-1.72169	-1.94713	1.53605	-		-	-	-	-0.860462
Blautia massiliensis	-	1.64223	-	-		-	-	-		-0.649421	-	-0.910535	-1.23095		-1.12969	-1.3649	1.21516	-0.779396		-	-	0.72324	-
Gemmiger formicilis	-	0.979478	-	-		2.78534	-	-		-	-	-1.31826	-1.42619		-	-1.8168	0.274315	-1.16441		-	2.19512	1.64926	-
Phocaeicola unknown_species	-0.413285	-	-	1.12171		-	-	-		-0.909301	-	0.43029	1.43244		-	-	-0.587963	1.62573		-1.41138	-	-0.829651	-
Roseburia intestinalis	-0.601262	-	-0.754599	-		-	-1.77556	-		-1.68947	-2.31158	-1.3958	-		-1.12859	-1.99411	-	-		-1.08905	-	-	-
Angelakisella unknown_species	-	-	-	-		-	-	-		-	-	-	-		-	-	-0.341468	-0.273103		-	0.773117	0.263252	0.695877
Mediterranea unknown_species	-0.0244288	-	-0.176792	-		-	-	-		-	-	0.45889	-		-	-	-0.170608	-		-0.0297946	0.565698	-	-
Dorea unknown_species	0.338535	0.473754	0.562137	-		2.81595	-	-		-	-	0.84342	0.867768		-	-1.13907	1.08123	-		-	-	-	-
Gemmiger unknown_species	-	0.68783	-0.585206	-		3.19086	1.27335	-		-	-	-0.467942	-		-	-1.05982	-	-1.21988		-	2.34989	1.07212	-
Parabacteroides distasonis	-	-0.943953	-	1.26617		-	-4.9958	-4.60545		-1.16123	-3.7815	-2.48952	-2.26967		-	-2.93654	-2.31731	-		-1.4599	-	-0.878764	1.24588
Bifidobacterium adolescentis	-0.353909	-	-	-1.16973		-	-	-		-0.562036	-	-0.600355	-1.68331		-	-	-0.319145	-1.4453		-	-	0.880625	-
Prevotella unknown_species	-	-	-0.933901	-		7.01145	5.30695	3.35002		1.15391	4.85488	4.62689	5.7539		-	-	0.371478	0.915517		-0.555557	-	1.05838	1.90123
Roseburia unknown_species	-	-	-	1.08367		3.13977	-	-		-1.00318	-	0.569265	1.39077		-	-1.30855	0.634203	0.363565		-0.532559	1.20289	-	0.920067
Ruminococcus bromii	-	-	-0.738632	-		1.76809	-	-		-0.762494	-	-0.959502	-1.95406		-	-1.74002	-	-		-0.259633	-	-	-1.11371
Blautia wexlerae	-0.477535	1.97533	0.818374	-		-	-	-		-2.11756	-	-1.03609	-2.32915		-1.96652	-1.66448	1.62701	-0.749816		0.788624	-	0.817843	-
Coprococcus unknown_species	0.483484	-	-	-		2.78125	-	-		-0.374677	-	0.956535	0.807143		-	-	0.638406	-		-	-	-	-
Eubacterium rectale	-0.30521	1.00628	-	-		2.86264	-	-		-1.02079	-	-	-		-	-2.5368	0.457268	-		-0.734792	1.96096	0.963343	-
Mediterraneibacter butyricigenes	0.0903927	-	-	-		-	-	-		0.16966	-	-	-		-	-	0.470608	0.1329		0.172954	-	-	-
Eubacterium unknown_species	-	-	-	0.721205		4.04924	-	1.39503		-0.713606	-	0.82469	0.990795		-	-1.72368	0.41472	-		-0.421038	-	-	-
Collinsella aerofaciens	-	1.19508	-	-		-	2.29016	-		1.61519	-	0.371171	-1.02306		-	-	0.87568	-0.931554		0.609126	-	1.02561	-
Faecalibacterium prausnitzii	-0.602986	0.769849	-0.685633	-		4.09441	1.69679	-		-1.25575	-	-0.452936	-		-	-1.85543	-1.00957	-		-0.693341	-	-	-
Faecalibacterium unknown_species	-0.395203	1.03793	-0.617276	-		3.85743	1.61879	-		-1.10568	-	-0.484941	-		-	-1.26793	-0.949894	-0.492695		-0.43489	-	-	-
Blautia unknown_species	0.615144	0.863952	-	-		2.9219	-	-		-0.836114	-	-	-		-	-1.18318	0.965917	-		0.620406	-	-	-
Bacteroides uniformis	-1.09639	-	-	1.62436		-	-5.25989	-5.80811		-2.82483	-2.63763	-3.17752	-2.91269		-2.20752	-3.14175	-2.66189	0.665438		-2.28599	-	-0.853466	-
Ruminococcus unknown_species	0.611137	-	-	-		3.68776	-	1.53911		-0.65428	-	0.438768	-		-	-	0.380572	-		-	-	-	-
Bacteroides unknown_species	-0.743226	-	-	1.56928		-	-	-		-1.24949	-	1.06096	2.15705		-1.24093	-	-0.940486	1.63281		-2.019	-	-	1.67601
Clostridium unknown_species	1.26945	-	-	0.837717		2.77981	-	1.76693		-0.567441	-	0.467908	-		-	-	0.62713	0.42138		-	-	0.565803	0.735347
Mycolicibacterium unknown_species	-0.117067	-	0.0274057	-		-	-	-		-0.117067	-	-	-		-	-	-	-		0.168955	-	-	-
Pedobacter unknown_species	-	-	-	-		-	-	0.125		-	-	-	-		-	-	-	-		-	-	-	-
Photobacterium unknown_species	-0.0604905	-	0.0922886	-		-	-	-		-0.0604905	-	0.0542885	0.0860332		-	-	-	-		-0.0604905	-	-	-
Bacteroides ilei	-	-	-0.201806	-		-	-	-		-	-	-0.218368	-		-	-	-0.192925	-		-0.0414043	-	-0.222704	-
Ralstonia pickettii	-0.0413492	-	-	-		-	-	-		-	-	-	-		-	-	-	-		-	-	-	-
Terrisporobacter unknown_species	0.062963	-	-	-		-	-	-		-	0.233372	-	-		-	-	0.0794967	0.114417		0.08423	-	-	-
Turicibacter sanguinis	-	-	-	-		-	-	-		-	-	-	-		-	-	-	-		-	-	-	-
Turicibacter unknown_species	-	-	-	-		-	-	-		-	-	-	-		-	-	0.0321896	-		-	-	-	-
Acinetobacter unknown_species	-0.0624801	-	-	-		-	-	-		-	-	0.0433151	-		-	-	-	-		-0.0624801	-	-	-
Acutalibacter unknown_species	0.0497129	-	-	-		-	-	0.816746		-	-	-	-		-	-	-0.210848	-0.321965		-	-	-	-
Alloprevotella unknown_species	-	-	-	-		0.185544	-	-		-	0.288419	0.475273	-		-	-	-	-		-	-	-	-
Asaccharobacter unknown_species	-	-	-	-		-	-	-		-	-	-0.0962949	-0.348246		-	-	-0.0532388	-0.269488		-	-	-	-0.348246
Bacteroides koreensis	-0.212629	-	0.232956	-		-	-	-		-0.328898	-	-0.121791	-		-0.484599	-	-0.113973	0.298288		-0.365786	-	-	-
Bacteroides nordii	-	-	-	-		-	-	-		-	-	-	-		-	-	-0.105796	0.323217		-0.0658707	-	-	-
Brachyspira unknown_species	-	-	-	-		0.142857	-	-		-	-	-	0.025641		-	-	-	-		-	-	-	-
Butyricimonas unknown_species	-	-	-	0.602973		-	-0.91049	-		-0.133054	-	-0.230301	-		-	-0.673692	-0.761774	-		-0.171022	-	-0.506775	-
Chryseobacterium unknown_species	-	-	-	-		-	-	0.336201		-	-	0.0199232	-		-	-	-	-		-	-	-	-
Desulfovibrio unknown_species	0.0226305	-	-	-		-	-	-		-	-	-	-		0.127548	-	-0.186687	-		-	0.726991	0.282261	0.979566
Eisenbergiella massiliensis	0.195405	0.365794	-0.261776	-0.585597		-	-	-		-	-	-0.503554	-0.814815		-	-	-0.399336	-0.565531		0.150346	-	-	-
Faecalitalea cylindroides	-	-	-	-		-	-	-		-	-	-0.0868915	-		-	-	-0.0772549	-0.0909441		-	-	-	-
Flavobacterium unknown_species	-	-	-	-		-	-	0.431999		-	0.227197	0.0296656	-		-	-	-	-		-	-	-	-
Blautia hydrogenotrophica	0.0105925	-	-	-		-	-	-		-	-	-	-		-	-	-	-		-	-	-	-
Lachnoclostridium pacaense	0.0972152	-	-	-		-	-	-		-	-	-	-		-	-	-	-		-	-	-	0.0839295
Olsenella provencensis	-	-	-	-		-	-	-		-	-	-	-		-	-	-0.0255273	-		-	-	-	-
Paraburkholderia unknown_species	-	-	0.0915385	-		-	-	-		-	-	-	-		-	-	-	-		-	-	-	-
Prevotella bivia	-0.0561347	-	-	-		-	-	-		-	-	-	-		-	-	-0.0497866	-		-0.058964	-	-	-
Prevotella colorans	-	-	-	-		-	-	-		0.0966135	0.0769231	-	-		-	-	-0.034514	-		-	-	-	-
Brachyspira pilosicoli	-	-	-	-		-	-	-		0.0330827	0.0769231	0.0948732	-		-	-	-	-		-	-	-	-
Prevotella disiens	-	-	-0.117383	-		-	-	-		-	-	-0.0847217	-		-	-	-0.111086	-		-	0.365651	-	-
Pseudomonas unknown_species	-	-	-	-		-	-	-		-	-	-	-		-	-	-	-		-	-	-	-
Romboutsia unknown_species	0.0340743	-	-	-		-	-	-		-	-	-	-		-	-	0.113143	0.112367		-	-	-	-
Senegalimassilia unknown_species	-	-	-	-		-	-	0.254208		0.133297	0.211014	0.0875219	-0.178739		-	-	-	-0.147837		-	-	-	-0.178739
Sporobacter unknown_species	0.014317	-	-	-		-	0.537438	0.569553		0.0328319	-	0.117686	-		-	-	-0.219987	-0.318007		-	-	0.331745	0.406551
Streptomyces unknown_species	-0.42681	-	0.436574	-		-	-	-		-0.436581	-	0.286896	0.404395		-0.436581	-	-0.125561	-		-0.436581	0.306868	0.361577	0.37482
Bittarella unknown_species	0.0113313	-	-	-		-	0.978391	1.70328		-	-	0.180156	-		-	-	-0.230318	-0.302279		-	-	-	0.380344
Burkholderia arboris	-	-	1.08817	1.8163		-	-	-		-	-	-	-		-	-	-	-		-	-	-	-
Butyricimonas faecalis	-	-	-	-		0.318967	-	-		-	-	0.200599	-		-	-	-0.21133	-		-0.0445429	0.589021	-	0.443995
Butyricimonas faecihominis	0.0510424	-0.49759	-0.208988	-		-	-0.66615	-		-	-0.66615	-0.475396	-		-	-0.632085	-0.347876	-		-	-	-0.395424	-
Clostridioides difficile	0.967743	-	-	-		-	-	-		0.366644	-	-	-		-	0.319019	0.0743387	-		-	-	-	-
Clostridium saudiense	0.0755466	-	-	-		-	-	-		-	-	-	-		-	-	0.226601	-		-	-	-	-
Marvinbryantia unknown_species	0.104575	0.548836	-	-		0.833845	-	-		-	-	0.225309	-		-	-	0.336506	-0.300011		0.116156	1.10211	0.405959	0.408766
Monoglobus pectinilyticus	0.0671697	0.401276	0.253824	0.331907		-	-	-		-	-	-0.0674332	-		-	-	-	-		-	-	-	-
Negativibacillus unknown_species	0.0103289	-	-	-		-	-	-		-	-	-0.150698	-		-	-	-0.128144	-		-	-	0.605664	1.20373
Paraprevotella unknown_species	-	-	-	-		-	-	-		-	-	0.121351	-		-	-	-0.247203	-		-0.0355935	-	-0.226614	-
Phocaeicola sartorii	-0.417367	-	0.332289	0.354298		-	-	-		-0.744407	-	-0.335892	-		-0.667423	-	-0.164093	0.180442		-0.666059	-	-	-
Agathobacter unknown_species	-	-	-	0.501337		-	-	-		-	-	0.193455	0.500165		-	-	0.426603	-		-0.0866522	0.725976	-	0.343779
Burkholderia unknown_species	-	-	0.0366795	0.159586		-	-	-		-	-	-	-		-	-	-	-		1.35704	-	-	-
Anaerovibrio unknown_species	-	-	-	-		-	0.38983	-		0.201342	-	0.333993	0.0861914		-	-	-	-		-	-	-	-
Clostridium ventriculi	-	-	-	-		0.245876	1.23344	-		-	0.640368	-	-		-	-	0.0598733	-		-	-	-	-
Cutibacterium acnes	-	-	-0.168321	-0.170995		-	-	-		-	-	-0.168321	-0.170995		-	-	-0.168321	-0.170995		-	-	-0.168321	-0.170995
Ellagibacter isourolithinifaciens	-	-	-0.151255	-		-	0.64479	-		-	-	-0.133263	-0.438533		-	-	-0.119123	-0.410584		-	-	-	-0.382558
Faecalimonas unknown_species	0.365806	-	0.271334	-		-	-	-		-	-	-	-		-	0.427069	0.613931	0.206839		0.348168	-	-	-
Hallella unknown_species	-	-	-	-		-	-	-		0.0531651	0.752809	0.472312	0.296235		-	-	-	-		-	-	-	-
Leuconostoc lactis	-	-	-	-		0.407399	-	-		0.229295	-	-	-		-	-	-	-		-	-	-	-
Mediterranea massiliensis	-	-0.148552	-0.210665	-		-	-	-		-	-0.159305	-0.210665	-		-	-0.159305	-0.19728	-		-0.0552832	-	-0.151899	-
Megasphaera massiliensis	0.339868	-	-	-		-	-	-		-	-	-0.0670997	-		-	-	-0.0762589	-		-	-	-	0.310478
Mitsuokella unknown_species	-	-	-	-		-	-	-		0.100319	-	0.15615	-		-	-	-	-		-	-	-	-
5.3.1.9	-0.0996747	-0.179302	-	-0.219411		-	0.336721	0.341926		-	-	0.0785069	-		-0.392233	-0.260511	-0.0269109	-0.209719		0.198183	-	-	-
3.2.1.86	0.986563	0.498157	0.437578	-		-	1.4643	-		0.596458	-	-	-		1.28631	0.847078	0.873512	-		0.674556	-	-	-
5.3.1.1	0.169334	0.116143	0.195652	0.34129		-	-	-0.71591		-	0.368854	0.176798	0.164433		-	-	-0.0558771	0.144753		0.14844	-	-	0.176178
3.2.1.10	0.349626	1.1209	-	-		-	-	-		-	1.11352	0.231836	-		-	-	0.395879	-0.398548		0.929747	1.10974	0.413593	-
2.7.1.89	0.680468	-	-	-0.839957		-	-	-		0.999223	-	0.285606	0.68254		2.73763	1.89085	0.620218	-		-	-	-	-
2.7.1.36	-	-	-	-0.716102		-	-	-		0.987016	-	-	-		-	0.821184	0.796322	-		0.768165	-	-	-
3.2.1.51	0.600431	1.04439	0.511446	1.4543		-	-2.02184	-2.41418		-0.387277	-	-1.74468	-1.20213		-	-1.22646	-1.02446	0.907857		-0.399605	-	-	-
3.2.1.165	1.54135	2.00601	0.706988	1.82221		-	-	-2.2087		0.333023	2.14702	-	-		1.64194	2.10135	-	0.980178		0.423277	1.25394	-	-
2.1.1.13	-	-0.285427	-	0.663871		-	-1.11768	-1.68589		-0.95927	-	-	0.417958		-	-0.34219	-0.612154	0.696956		-1.54176	-	-0.36366	0.420844
2.7.1.1	0.31021	-	-	-		1.15744	3.01639	3.47258		0.502796	-	0.715144	1.225		0.829597	-	1.08559	0.450487		-	-	0.576131	-
3.2.1.73	0.252804	-	-	-		-	-	-		0.292263	-	0.275214	-		-	-	0.132986	-		-	-	-	-
5.1.3.2	-0.196	-0.201455	-	-0.187164		0.693099	0.393038	0.796044		-	-	0.198909	0.219366		-0.591419	-0.474979	-0.0740882	-0.251635		0.191876	-	0.125022	-
3.2.1.6	-	-	-	-		-	-	-		-	0.261418	0.0761681	-		-	-	-	0.176354		-	-	-	-
3.2.1.22	-0.549577	-0.187577	0.180341	-		-	-0.42338	-0.653425		-0.411457	-	-	-		-0.865985	-0.246513	-	-		-	-	-	-
5.4.99.2	-0.491905	-0.592367	-	1.0142		-	-2.874	-1.46664		-1.49072	-1.83688	-1.63699	-0.883275		-	-0.811025	-1.36129	0.861023		-1.8152	-	-0.486197	0.781878
3.5.1.28	-	-	0.19249	0.359249		-	-0.360768	-0.72146		-0.883863	-	-0.217908	-		-	-	-0.0629324	0.205053		-0.705832	-	-0.19733	-
1.1.1.1	0.292917	-	0.18508	-0.251989		-	-	-		-	-0.461772	-0.25334	-0.587545		-	-	0.231406	-0.304767		0.510571	-	-	-0.238443
3.2.1.20	0.822585	0.944235	0.221899	-		-	0.934485	-		0.49873	0.527312	-0.220353	-0.491745		1.169	0.99804	0.242887	-0.270471		0.911511	0.622355	-	-0.288022
3.5.99.6	-	-	0.222958	-		-	-	-		-	-	0.0738808	0.27113		-0.539566	-	-0.0753928	0.15387		-	-	-	-
2.7.1.33	-	-	0.107901	-		-0.788843	-0.446058	-0.513651		-	-	-0.096727	-		-0.340605	-0.288711	-0.158925	-0.136318		-	-	-	-
3.2.1.1	-	-	0.174173	0.286942		-	-0.476618	-0.93393		-0.572388	-	0.19947	0.293536		-	-	-	0.414502		-0.942821	-	-	0.300149
2.7.2.1	0.921524	0.740835	0.272531	0.436919		-2.82686	-1.44024	-2.33127		0.794366	0.96402	0.336687	-		0.898488	0.867641	0.0805696	0.166512		0.87935	0.94806	0.325552	0.40202
2.7.1.26	-	-	0.151738	0.216629		-	-	-0.301184		-0.773526	-	-	-		-	-0.254066	-0.0908122	0.188325		-0.766119	-	-	-
5.1.3.3	0.779619	0.660231	0.579696	1.71551		-	-1.44545	-2.87473		-0.515168	0.580891	-	-		0.797354	-	-0.237145	1.24941		-0.595914	-	-	1.11684
1.1.1.27	0.447912	0.353769	-	-		-	0.676452	-		0.706938	-	0.271704	-		-	0.636973	0.686416	-0.286426		0.992609	-	0.446555	-
5.3.1.4	-0.321432	-	-	-		-	-	-		-0.914178	-	0.0870326	0.278813		-	-0.447689	-	-		-	-	-	-
6.4.1.3	0.531177	0.631837	0.446047	0.948638		-2.23188	-2.38886	-2.86305		0.436168	-	-0.284339	-		-	0.574385	-0.303973	0.55709		0.963196	-	-	0.660101
3.2.1.26	0.872699	1.18191	0.387563	-		-	0.967757	-		1.04598	-	-0.144508	-0.752182		0.807659	1.33865	1.03846	-		1.45105	-	0.310932	-
3.6.1.27	0.282713	0.209782	0.155019	-		-	-	-0.621278		0.364085	-	-	-0.157894		-	-	0.202634	-0.11732		0.523119	-	-	-0.164648
5.4.2.2	1.53757	1.88668	0.52396	0.556999		-2.56919	-	-2.07678		1.69885	1.61142	0.441365	-		1.73151	2.42325	0.744821	-		1.79587	1.41391	-	-
3.2.1.21	-	-	-	0.811152		-	-1.0861	-1.58026		-0.644056	-	-0.543327	-		-	-	-0.433605	0.509064		-0.666417	-	-0.407887	-
2.7.1.23	-	-	-	0.394107		-1.59631	-1.1563	-1.78605		-	0.424508	0.192741	-		-0.371677	0.384636	-	0.421575		-	-	-0.175096	-
2.5.1.17	-	-0.240537	0.26622	-		-1.57301	-1.67704	-1.2276		-0.895738	-1.06739	-0.920286	-0.919206		-	-0.345232	-	-		-0.637781	-0.646112	-0.380792	-0.358659
5.4.2.11	-0.37668	-0.57083	-	-		-2.5063	-2.49289	-0.984871		-0.441657	-1.7833	-1.45307	-1.1131		-0.772107	-0.515179	-0.931916	-		-0.411908	-	-0.535189	-
2.7.1.50	0.400956	-	-	-0.53951		-	-	-		0.668035	-	-	-		-	0.457865	0.624118	-0.257386		0.913978	-	0.25586	-
3.2.1.31	-	-	-	-		-	-0.658292	-0.747299		-	-0.512253	-0.815285	-0.854558		1.29785	-	-0.171441	-		0.23396	-	-	-
5.3.1.16	-0.217536	-0.21317	-	-		-	-0.544548	-		-	-	-	-		-	-0.185255	-0.217768	-		-	-0.359083	-	-
1.5.1.3	0.189331	0.24228	0.26283	0.250177		-0.870232	-	-1.03636		0.447694	-	-	-0.24427		-	0.233459	0.392223	0.131583		0.362643	-	-	-
2.8.1.6	-	-0.337619	-	-		-	-0.717984	-		-1.11834	-0.667882	-0.185154	-		-	-0.430323	0.227591	-		-0.862335	-	-	-
2.7.2.7	-0.466062	-	-	0.439563		-	-0.869245	-1.01714		-2.18535	-	-0.280363	-		-1.51267	-0.935202	-0.817495	-		-1.68447	-	-	0.688294
3.2.1.52	1.18967	0.881091	0.43433	0.463739		-2.39257	-0.857677	-1.85415		-	-	-0.727855	-1.17995		1.64867	0.984644	0.22201	-		-	0.832541	-	-
3.2.1.18	-0.311749	-	0.557734	1.05791		-2.77719	-2.4822	-3.14414		-	-	-0.458297	-		-0.918984	-	-0.628225	0.810142		-0.307033	-	-0.33999	0.646138
6.3.5.1	-0.308878	-	-0.662118	-		-3.99329	-5.07517	-3.86305		1.32697	-1.71468	-1.88036	-3.12526		-	-	-1.7473	-1.09993		1.48828	-	-0.75477	-
6.2.1.1	0.381771	0.395507	0.434708	-		-2.617	-	-		-	0.711338	0.385871	-		1.57325	1.19291	-	0.410328		-1.12356	-	-	-
2.6.99.2	-0.382414	-0.679054	-	0.835906		-	-3.02032	-1.71432		-1.49447	-1.30279	-0.50275	-		-	-0.921177	-1.6215	0.585185		-1.99417	-	-0.886853	-
2.4.1.1	0.614446	0.576012	-	-		-	-	-		0.823995	-	0.16035	-		0.719387	0.473722	0.506014	-0.349827		1.22529	0.630177	0.351645	-
3.2.1.23	-	0.377706	0.313713	0.338847		-0.905064	-0.474527	-0.955233		-0.274455	-	-0.463325	-0.585989		-	0.454051	-0.216121	0.149744		-	-	-0.22016	-
3.2.1.17	0.979191	1.55143	-	-		-	3.12628	-		1.84772	3.87773	2.71541	3.08554		1.44844	3.39344	1.12914	0.762965		1.38354	-	-	1.00341
3.2.1.78	-	-	-	1.99587		-	-1.38861	-1.78891		-1.19916	-	-0.419971	-		-	-	-0.759273	0.9959		-0.892264	-	-0.519433	0.826191
3.2.1.4	0.902719	1.20317	-	0.637171		-	-	-1.22268		-	-	-0.418507	-0.885298		2.25262	0.790537	0.199588	-		-0.770761	-	-	-
2.7.7.2	0.65966	1.78938	-	-1.16329		-3.00633	-	-		2.50264	-	-0.42682	-1.95867		-	2.84047	0.565944	-0.89707		2.75087	-	0.637383	-
3.2.1.8	1.77762	1.56885	-	1.68992		-	-	-2.03253		1.16494	2.06064	-	-		3.33243	1.6329	0.255431	1.25627		-	1.27419	-	1.00905
2.4.1.15	1.27535	0.849716	0.757745	0.758852		-2.58112	-1.68118	-		0.645438	-	-1.19298	-		2.7793	1.50037	-0.306214	0.630718		-0.492899	-	-	-
3.2.1.41	-0.354136	0.200458	-	-		-	0.54936	-		-0.579068	-	-	-		-1.17578	-	-	-		0.297122	-	-	-0.280404
3.1.1.3	1.02194	-	-	0.809765		-	-	-		-	-	0.279324	-		1.62444	-	-	-		-	-	-	-
2.7.2.15	0.708835	-	0.363653	-0.965203		-2.27474	-	-		1.29053	-	0.476731	-		3.01768	1.68059	0.594114	-		-	-	-	-
